# Supplementary material for: Tetra­ethyl­ammonium tris­(thio­cyanato-κN)[tris­(1H-pyrazol-1-yl-κN 2)methane]­nickelate(II)
Source: Acta Crystallogr Sect E Struct Rep Online. 2012 Jun 13;68(Pt 7):m888. doi: 10.1107/S1600536812024774 (PMC3393163; doi:10.1107/S1600536812024774)
Supplement: Supplementary file 1 [file e-68-0m888-sup1.cif]

##############################################################################
#                                                                            #
# This CIF contains the data in a paper accepted for publication in          #
# Acta Crystallographica Section E. It conforms to the requirements of       #
# Notes for Authors for Acta Crystallographica Section E, and has been       #
# peer reviewed under the auspices of the IUCr Commission on Journals.       #
#                                                                            #
# Full details of the Crystallographic Information File format               #
# are given in the paper "The Crystallographic Information File (CIF):       #
# a New Standard Archive File for Crystallography" by S. R. Hall, F. H.      #
# Allen and I. D. Brown [Acta Cryst. (1991), A47, 655-685].                  #
#                                                                            #
# The current version of the core CIF dictionary is obtainable from          #
# ftp://ftp.iucr.org/pub/cif_core.dic.                                       #
#                                                                            #
# Software is freely available for graphical display of the structure(s)     #
# in this CIF. For information consult the CIF software page                 #
# http://www.iucr.org/resources/cif/software.                                #
#                                                                            #
# This file may be used for bona fide research purposes within the           #
# scientific community so long as proper attribution is given to the journal # 
# article from which it was obtained.                                        #
#                                                                            #
##############################################################################
data_global
_audit_creation_method     'SHELXL97 CIF, edited IUCr template'
_journal_date_recd_electronic     2012-05-29
_journal_date_accepted     2012-05-30
_journal_name_full     'Acta Crystallographica, Section E'
_journal_year     2012
_journal_volume     68
_journal_issue      7
_journal_page_first     m888
_journal_page_last     m888
_journal_paper_category     QM
_journal_paper_doi     10.1107/S1600536812024774
_journal_coeditor_code     TK5107
_publ_contact_author_name     'Dr G. Lyubartseva'
_publ_contact_author_address
;
Department of Chemistry and Physics
Southern Arkansas University
Magnolia AR 71753
USA
;
_publ_contact_author_email     'GannaLyubartseva@saumag.edu'
_publ_contact_author_fax     '870 235 4936'
_publ_contact_author_phone     '870 235 4279'
_publ_section_title
;\
Tetraethylammonium
tris(thiocyanato-\k<i>N</i>)[tris(1<i>H</i>-pyrazol-1-yl-\k<i>N</i>^2^)\
methane]nickelate(II)
;
loop_
    _publ_author_name
    _publ_author_address
    'Ganna Lyubartseva'
;
Department of Chemistry and Physics
Southern Arkansas University
Magnolia
AR 71753
USA
;
    'Parkin, Sean'
;
Department of Chemistry
University of Kentucky
Lexington
KY 40506
USA
;
    'Mallik, Uma Prasad'
;
Department of Chemistry and Physics
Southern Arkansas University
Magnolia
AR 71753
USA
;
    'Hee Kyung Jeon'
;
Department of Chemistry and Physics
Southern Arkansas University
Magnolia
AR 71753
USA
;
data_I
_audit_creation_method     SHELXL-97
_chemical_name_systematic
;
Tetraethylammonium tris(thiocyanato-\k<i>N</i>)[tris(1<i>H</i>-pyrazol-1-yl-
\k<i>N</i>^2^)methane]nickelate(II)
;
_chemical_name_common     ?
_chemical_formula_moiety     'C8 H20 N +, C13 H10 N9 Ni S3 -'
_chemical_formula_sum     'C21 H30 N10 Ni S3'
_chemical_formula_iupac     '(C8 H20 N) [Ni (N C S)3 (C10 H10 N6)]'
_chemical_formula_weight     577.44
_chemical_melting_point     ?
_symmetry_cell_setting     monoclinic
_symmetry_space_group_name_H-M     'C 2/c'
_symmetry_space_group_name_Hall     '-C 2yc'
loop_
    _symmetry_equiv_pos_as_xyz
    'x, y, z'
    '-x, y, -z+1/2'
    'x+1/2, y+1/2, z'
    '-x+1/2, y+1/2, -z+1/2'
    '-x, -y, -z'
    'x, -y, z-1/2'
    '-x+1/2, -y+1/2, -z'
    'x+1/2, -y+1/2, z-1/2'
_cell_length_a     31.7117(12)
_cell_length_b     7.4378(3)
_cell_length_c     24.7885(9)
_cell_angle_alpha     90.00
_cell_angle_beta     110.592(2)
_cell_angle_gamma     90.00
_cell_volume     5473.2(4)
_cell_formula_units_Z     8
_cell_measurement_reflns_used     9915
_cell_measurement_theta_min     2.98
_cell_measurement_theta_max     68.10
_cell_measurement_temperature     90.0(2)
_exptl_crystal_description     plate
_exptl_crystal_colour     blue
_exptl_crystal_size_max     0.20
_exptl_crystal_size_mid     0.09
_exptl_crystal_size_min     0.02
_exptl_crystal_density_diffrn     1.402
_exptl_crystal_density_meas     ?
_exptl_crystal_density_method     'not measured'
_exptl_crystal_F_000     2416
_exptl_absorpt_coefficient_mu     3.407
_exptl_absorpt_correction_type     multi-scan
_exptl_absorpt_process_details     '(SADABS; Bruker, 2006)'
_exptl_absorpt_correction_T_min     0.562
_exptl_absorpt_correction_T_max     0.935
_exptl_special_details
;
The crystal is twinned by non-merohedry, in which twin components are related by
a 2-fold rotation about the a^*^ axis. The resulting overlap resulted in a
large number of rejections during integration, scaling, merging <i>etc</i>.
Despite many attempts using a range of input parameters, the present dataset
was the best that we could manage.
;
_diffrn_ambient_temperature     90.0(2)
_diffrn_radiation_type     CuK\a
_diffrn_radiation_wavelength     1.54178
_diffrn_radiation_source     'fine-focus rotating anode'
_diffrn_radiation_monochromator     'graded multilayer optics'
_diffrn_measurement_device_type     'Bruker X8 Proteum'
_diffrn_measurement_method     '\f and \w scans'
_diffrn_detector_area_resol_mean     5.6
_diffrn_reflns_number     17387
_diffrn_reflns_av_R_equivalents     0.0569
_diffrn_reflns_av_sigmaI/netI     0.0829
_diffrn_reflns_theta_min     2.98
_diffrn_reflns_theta_max     68.54
_diffrn_reflns_theta_full     68.54
_diffrn_measured_fraction_theta_max     0.847
_diffrn_measured_fraction_theta_full     0.847
_diffrn_reflns_limit_h_min     -38
_diffrn_reflns_limit_h_max     38
_diffrn_reflns_limit_k_min     -8
_diffrn_reflns_limit_k_max     8
_diffrn_reflns_limit_l_min     -29
_diffrn_reflns_limit_l_max     29
_diffrn_standards_number     0
_diffrn_standards_interval_count     .
_diffrn_standards_interval_time     .
_diffrn_standards_decay_%     ?
_refine_special_details
;
Refinement of <i>F</i>^2^ against all reflections. The weighted <i>R</i>-value
<i>wR</i> and goodness of fit <i>S</i> are based on <i>F</i>^2^. Conventional
<i>R</i>-values <i>R</i> are based on <i>F</i>, with <i>F</i> set to zero for
negative <i>F</i>^2^. The threshold expression of <i>F</i>^2^ >
2\s(<i>F</i>^2^) is used only for calculating <i>R</i>-factors(gt) <i>etc</i>.
and is not relevant to the choice of reflections for refinement.
<i>R</i>-values based on <i>F</i>^2^ are statistically about twice as large as
those based on <i>F</i>, and <i>R</i>-values based on ALL data will be even
larger.
;
_reflns_number_total     17387
_reflns_number_gt     16112
_reflns_threshold_expression     I>2\s(I)
_refine_ls_structure_factor_coef     Fsqd
_refine_ls_matrix_type     full
_refine_ls_R_factor_all     0.0582
_refine_ls_R_factor_gt     0.0544
_refine_ls_wR_factor_gt     0.1818
_refine_ls_wR_factor_ref     0.1862
_refine_ls_goodness_of_fit_ref     1.105
_refine_ls_restrained_S_all     1.105
_refine_ls_number_reflns     17387
_refine_ls_number_parameters     321
_refine_ls_number_restraints     9
_refine_ls_hydrogen_treatment     constr
_refine_ls_weighting_scheme     calc
_refine_ls_weighting_details
         'calc w=1/[\s^2^(Fo^2^)+(0.1128P)^2^+8.5319P] where P=(Fo^2^+2Fc^2^)/3'
_atom_sites_solution_hydrogens     geom
_atom_sites_solution_primary     direct
_atom_sites_solution_secondary     difmap
_refine_ls_shift/su_max     0.001
_refine_ls_shift/su_mean     0.000
_refine_diff_density_max     0.645
_refine_diff_density_min     -0.511
_refine_ls_extinction_method     none
_refine_ls_extinction_coef     ?
loop_
    _atom_type_symbol
    _atom_type_description
    _atom_type_scat_dispersion_real
    _atom_type_scat_dispersion_imag
    _atom_type_scat_source
    'C' 'C' 0.0181 0.0091
                         'International Tables Vol C Tables 4.2.6.8 and 6.1.1.4'
    'H' 'H' 0.0000 0.0000
                         'International Tables Vol C Tables 4.2.6.8 and 6.1.1.4'
    'N' 'N' 0.0311 0.0180
                         'International Tables Vol C Tables 4.2.6.8 and 6.1.1.4'
    'S' 'S' 0.3331 0.5567
                         'International Tables Vol C Tables 4.2.6.8 and 6.1.1.4'
    'Ni' 'Ni' -3.0029 0.5091
                         'International Tables Vol C Tables 4.2.6.8 and 6.1.1.4'
_computing_data_collection     'APEX2 (Bruker, 2006)'
_computing_cell_refinement     'APEX2 (Bruker, 2006)'
_computing_data_reduction     'APEX2 (Bruker, 2006)'
_computing_structure_solution     'SHELXS97 (Sheldrick, 2008)'
_computing_structure_refinement     'SHELXL97 (Sheldrick, 2008)'
_computing_molecular_graphics     'XP in SHELXTL (Sheldrick, 2008)'
_computing_publication_material
                               'SHELXL97 (Sheldrick, 2008) and local procedures'
loop_
    _atom_site_type_symbol
    _atom_site_label
    _atom_site_fract_x
    _atom_site_fract_y
    _atom_site_fract_z
    _atom_site_U_iso_or_equiv
    _atom_site_adp_type
    _atom_site_calc_flag
    _atom_site_refinement_flags
    _atom_site_occupancy
    _atom_site_symmetry_multiplicity
    _atom_site_disorder_assembly
    _atom_site_disorder_group
    Ni Ni1 0.407107(14) 0.17110(5) 0.63651(2) 0.01568(13) Uani d . 1 1 . .
    N N1 0.35867(7) -0.1867(3) 0.61187(10) 0.0153(5) Uani d . 1 1 . .
    N N2 0.35110(7) -0.0071(3) 0.61043(9) 0.0159(4) Uani d . 1 1 . .
    C C1 0.32006(8) -0.2804(4) 0.58867(11) 0.0174(6) Uani d . 1 1 . .
    H H1 0.3170 -0.4073 0.5847 0.021 Uiso calc R 1 1 . .
    C C2 0.28630(9) -0.1564(4) 0.57207(12) 0.0214(6) Uani d . 1 1 . .
    H H2 0.2550 -0.1794 0.5543 0.026 Uiso calc R 1 1 . .
    C C3 0.30707(9) 0.0117(4) 0.58641(11) 0.0191(6) Uani d . 1 1 . .
    H H3 0.2916 0.1236 0.5798 0.023 Uiso calc R 1 1 . .
    N N3 0.42727(7) -0.1922(3) 0.69244(10) 0.0169(5) Uani d . 1 1 . .
    N N4 0.43242(7) -0.0126(3) 0.70447(9) 0.0146(5) Uani d . 1 1 . .
    C C4 0.44329(8) -0.2906(4) 0.74113(12) 0.0176(6) Uani d . 1 1 . .
    H H4 0.4432 -0.4180 0.7436 0.021 Uiso calc R 1 1 . .
    C C5 0.45954(9) -0.1741(4) 0.78610(13) 0.0219(7) Uani d . 1 1 . .
    H H5 0.4728 -0.2031 0.8258 0.026 Uiso calc R 1 1 . .
    C C6 0.45241(9) -0.0008(4) 0.76109(11) 0.0195(6) Uani d . 1 1 . .
    H H6 0.4608 0.1085 0.7819 0.023 Uiso calc R 1 1 . .
    N N5 0.42885(7) -0.1912(3) 0.59718(10) 0.0159(5) Uani d . 1 1 . .
    N N6 0.43478(8) -0.0119(3) 0.59194(9) 0.0178(5) Uani d . 1 1 . .
    C C7 0.44483(9) -0.2883(4) 0.56257(12) 0.0212(6) Uani d . 1 1 . .
    H H7 0.4441 -0.4155 0.5587 0.025 Uiso calc R 1 1 . .
    C C8 0.46233(10) -0.1675(4) 0.53401(14) 0.0246(7) Uani d . 1 1 . .
    H H8 0.4761 -0.1931 0.5065 0.030 Uiso calc R 1 1 . .
    C C9 0.45532(9) 0.0019(4) 0.55438(13) 0.0233(6) Uani d . 1 1 . .
    H H9 0.4643 0.1125 0.5425 0.028 Uiso calc R 1 1 . .
    C C10 0.40484(8) -0.2525(4) 0.63393(12) 0.0181(5) Uani d . 1 1 . .
    H H10 0.4043 -0.3869 0.6336 0.022 Uiso calc R 1 1 . .
    N N7 0.37742(8) 0.3308(3) 0.68012(11) 0.0202(5) Uani d U 1 1 . .
    C C11 0.35301(9) 0.4110(4) 0.69627(12) 0.0191(6) Uani d U 1 1 . .
    S S1 0.31880(3) 0.52620(10) 0.71952(3) 0.02905(19) Uani d U 1 1 . .
    N N8 0.37895(8) 0.3221(3) 0.56293(11) 0.0228(6) Uani d U 1 1 . .
    C C12 0.35534(9) 0.3813(4) 0.52014(13) 0.0224(6) Uani d U 1 1 . .
    S S2 0.32179(3) 0.46358(10) 0.45961(3) 0.0332(2) Uani d U 1 1 . .
    N N9 0.46528(8) 0.3251(3) 0.65824(11) 0.0214(5) Uani d U 1 1 . .
    C C13 0.49714(9) 0.3547(3) 0.64656(13) 0.0197(6) Uani d U 1 1 . .
    S S3 0.54146(2) 0.39277(10) 0.63002(4) 0.0337(2) Uani d U 1 1 . .
    N N1C 0.33644(7) 0.0364(3) 0.85322(10) 0.0182(5) Uani d . 1 1 . .
    C C1C 0.31210(10) -0.0335(4) 0.89191(12) 0.0234(7) Uani d . 1 1 . .
    H H1C1 0.3128 -0.1665 0.8916 0.028 Uiso calc R 1 1 . .
    H H1C2 0.2801 0.0038 0.8754 0.028 Uiso calc R 1 1 . .
    C C2C 0.33125(12) 0.0301(4) 0.95409(13) 0.0296(7) Uani d . 1 1 . .
    H H2C1 0.3629 -0.0064 0.9711 0.044 Uiso calc R 1 1 . .
    H H2C2 0.3141 -0.0238 0.9760 0.044 Uiso calc R 1 1 . .
    H H2C3 0.3291 0.1614 0.9553 0.044 Uiso calc R 1 1 . .
    C C3C 0.38609(9) -0.0102(4) 0.87637(12) 0.0232(6) Uani d . 1 1 . .
    H H3C1 0.4002 0.0498 0.9141 0.028 Uiso calc R 1 1 . .
    H H3C2 0.4003 0.0392 0.8498 0.028 Uiso calc R 1 1 . .
    C C4C 0.39633(11) -0.2101(4) 0.88395(16) 0.0360(8) Uani d . 1 1 . .
    H H4C1 0.3836 -0.2598 0.9115 0.054 Uiso calc R 1 1 . .
    H H4C2 0.4290 -0.2283 0.8985 0.054 Uiso calc R 1 1 . .
    H H4C3 0.3830 -0.2710 0.8467 0.054 Uiso calc R 1 1 . .
    C C5C 0.31308(10) -0.0509(4) 0.79491(13) 0.0223(6) Uani d . 1 1 . .
    H H5C1 0.3172 -0.1826 0.7994 0.027 Uiso calc R 1 1 . .
    H H5C2 0.2804 -0.0262 0.7830 0.027 Uiso calc R 1 1 . .
    C C6C 0.32900(11) 0.0091(4) 0.74713(13) 0.0273(7) Uani d . 1 1 . .
    H H6C1 0.3229 0.1377 0.7398 0.041 Uiso calc R 1 1 . .
    H H6C2 0.3130 -0.0590 0.7120 0.041 Uiso calc R 1 1 . .
    H H6C3 0.3615 -0.0125 0.7585 0.041 Uiso calc R 1 1 . .
    C C7C 0.33375(9) 0.2414(4) 0.84895(13) 0.0223(6) Uani d . 1 1 . .
    H H7C1 0.3504 0.2926 0.8875 0.027 Uiso calc R 1 1 . .
    H H7C2 0.3491 0.2817 0.8226 0.027 Uiso calc R 1 1 . .
    C C8C 0.28625(9) 0.3166(4) 0.82774(13) 0.0234(7) Uani d . 1 1 . .
    H H8C1 0.2702 0.2754 0.7883 0.035 Uiso calc R 1 1 . .
    H H8C2 0.2875 0.4483 0.8284 0.035 Uiso calc R 1 1 . .
    H H8C3 0.2703 0.2748 0.8529 0.035 Uiso calc R 1 1 . .
loop_
    _atom_site_aniso_label
    _atom_site_aniso_U_11
    _atom_site_aniso_U_22
    _atom_site_aniso_U_33
    _atom_site_aniso_U_12
    _atom_site_aniso_U_13
    _atom_site_aniso_U_23
    Ni1 0.0155(2) 0.0125(3) 0.0192(3) -0.00071(16) 0.0062(2) 0.00040(17)
    N1 0.0149(11) 0.0118(12) 0.0192(13) 0.0020(8) 0.0060(10) 0.0006(8)
    N2 0.0165(11) 0.0122(11) 0.0197(11) 0.0007(8) 0.0074(9) 0.0019(9)
    C1 0.0159(14) 0.0205(14) 0.0164(15) -0.0059(10) 0.0062(11) -0.0019(11)
    C2 0.0128(14) 0.0307(17) 0.0206(16) -0.0040(10) 0.0056(12) 0.0012(11)
    C3 0.0178(14) 0.0212(15) 0.0177(14) 0.0018(10) 0.0056(11) 0.0018(11)
    N3 0.0153(12) 0.0126(13) 0.0231(14) -0.0025(8) 0.0071(10) 0.0016(9)
    N4 0.0112(12) 0.0126(13) 0.0183(12) -0.0028(8) 0.0030(9) -0.0029(9)
    C4 0.0114(13) 0.0167(14) 0.0250(17) 0.0005(10) 0.0069(11) 0.0082(11)
    C5 0.0090(13) 0.0334(18) 0.0219(17) -0.0029(10) 0.0038(11) 0.0032(11)
    C6 0.0128(13) 0.0234(16) 0.0226(16) -0.0012(10) 0.0066(11) -0.0011(12)
    N5 0.0128(11) 0.0120(12) 0.0228(14) 0.0002(8) 0.0062(10) 0.0006(8)
    N6 0.0211(13) 0.0152(13) 0.0194(13) -0.0011(9) 0.0101(10) 0.0013(9)
    C7 0.0206(14) 0.0248(16) 0.0189(16) 0.0040(11) 0.0078(12) -0.0004(11)
    C8 0.0270(16) 0.0271(18) 0.0283(19) 0.0036(11) 0.0202(14) -0.0006(12)
    C9 0.0192(15) 0.0238(16) 0.0288(16) 0.0005(11) 0.0107(12) 0.0018(12)
    C10 0.0138(13) 0.0166(14) 0.0205(15) 0.0003(10) 0.0017(11) 0.0022(11)
    N7 0.0249(13) 0.0151(13) 0.0248(15) -0.0019(9) 0.0139(11) 0.0000(9)
    C11 0.0230(15) 0.0143(14) 0.0197(15) -0.0039(11) 0.0072(11) 0.0030(11)
    S1 0.0347(4) 0.0252(4) 0.0350(4) 0.0087(3) 0.0220(4) 0.0034(3)
    N8 0.0226(13) 0.0137(14) 0.0290(16) 0.0033(9) 0.0051(11) 0.0009(10)
    C12 0.0261(15) 0.0141(14) 0.0282(17) 0.0021(11) 0.0112(13) -0.0052(12)
    S2 0.0456(5) 0.0246(4) 0.0237(4) 0.0145(3) 0.0052(3) 0.0027(3)
    N9 0.0187(12) 0.0164(12) 0.0294(15) -0.0015(8) 0.0088(11) 0.0029(9)
    C13 0.0185(14) 0.0109(13) 0.0265(17) 0.0031(10) 0.0039(12) 0.0048(11)
    S3 0.0239(4) 0.0253(5) 0.0565(6) 0.0003(3) 0.0200(4) 0.0070(4)
    N1C 0.0157(12) 0.0221(14) 0.0189(12) 0.0017(9) 0.0085(10) 0.0018(10)
    C1C 0.0227(16) 0.0275(17) 0.0251(16) 0.0032(12) 0.0148(13) 0.0081(12)
    C2C 0.047(2) 0.0178(17) 0.0262(17) 0.0053(13) 0.0162(15) 0.0043(12)
    C3C 0.0166(14) 0.0280(16) 0.0255(16) 0.0018(11) 0.0082(12) 0.0029(12)
    C4C 0.0287(18) 0.0391(19) 0.042(2) 0.0134(14) 0.0152(15) 0.0140(15)
    C5C 0.0219(16) 0.0215(16) 0.0253(17) -0.0027(12) 0.0105(13) -0.0006(11)
    C6C 0.0346(18) 0.0257(17) 0.0245(16) -0.0059(12) 0.0140(14) -0.0014(13)
    C7C 0.0286(15) 0.0128(15) 0.0268(16) -0.0011(11) 0.0114(13) -0.0013(11)
    C8C 0.0218(15) 0.0216(17) 0.0287(18) 0.0039(11) 0.0114(13) 0.0034(12)
_geom_special_details
;
All e.s.d.'s (except the e.s.d. in the dihedral angle between two l.s. planes)
are estimated using the full covariance matrix. The cell e.s.d.'s are taken
into account individually in the estimation of e.s.d.'s in distances, angles
and torsion angles; correlations between e.s.d.'s in cell parameters are only
used when they are defined by crystal symmetry. An approximate (isotropic)
treatment of cell e.s.d.'s is used for estimating e.s.d.'s involving l.s.
planes.
;
loop_
    _geom_bond_atom_site_label_1
    _geom_bond_atom_site_label_2
    _geom_bond_site_symmetry_2
    _geom_bond_distance
    _geom_bond_publ_flag
    Ni1 N7 . 2.045(2) ?
    Ni1 N8 . 2.059(2) ?
    Ni1 N9 . 2.075(2) ?
    Ni1 N4 . 2.097(2) ?
    Ni1 N2 . 2.126(2) ?
    Ni1 N6 . 2.127(2) ?
    N1 C1 . 1.349(3) ?
    N1 N2 . 1.356(3) ?
    N1 C10 . 1.456(3) ?
    N2 C3 . 1.319(3) ?
    C1 C2 . 1.363(4) ?
    C1 H1 . 0.9500 ?
    C2 C3 . 1.400(4) ?
    C2 H2 . 0.9500 ?
    C3 H3 . 0.9500 ?
    N3 C4 . 1.349(3) ?
    N3 N4 . 1.366(3) ?
    N3 C10 . 1.444(4) ?
    N4 C6 . 1.324(3) ?
    C4 C5 . 1.362(4) ?
    C4 H4 . 0.9500 ?
    C5 C6 . 1.414(4) ?
    C5 H5 . 0.9500 ?
    C6 H6 . 0.9500 ?
    N5 C7 . 1.349(4) ?
    N5 N6 . 1.359(3) ?
    N5 C10 . 1.451(3) ?
    N6 C9 . 1.315(4) ?
    C7 C8 . 1.376(4) ?
    C7 H7 . 0.9500 ?
    C8 C9 . 1.404(4) ?
    C8 H8 . 0.9500 ?
    C9 H9 . 0.9500 ?
    C10 H10 . 1.0000 ?
    N7 C11 . 1.155(4) ?
    C11 S1 . 1.638(3) ?
    N8 C12 . 1.149(4) ?
    C12 S2 . 1.623(3) ?
    N9 C13 . 1.166(4) ?
    C13 S3 . 1.621(3) ?
    N1C C3C . 1.514(3) ?
    N1C C5C . 1.519(4) ?
    N1C C1C . 1.519(3) ?
    N1C C7C . 1.529(4) ?
    C1C C2C . 1.520(4) ?
    C1C H1C1 . 0.9900 ?
    C1C H1C2 . 0.9900 ?
    C2C H2C1 . 0.9800 ?
    C2C H2C2 . 0.9800 ?
    C2C H2C3 . 0.9800 ?
    C3C C4C . 1.519(4) ?
    C3C H3C1 . 0.9900 ?
    C3C H3C2 . 0.9900 ?
    C4C H4C1 . 0.9800 ?
    C4C H4C2 . 0.9800 ?
    C4C H4C3 . 0.9800 ?
    C5C C6C . 1.509(4) ?
    C5C H5C1 . 0.9900 ?
    C5C H5C2 . 0.9900 ?
    C6C H6C1 . 0.9800 ?
    C6C H6C2 . 0.9800 ?
    C6C H6C3 . 0.9800 ?
    C7C C8C . 1.517(4) ?
    C7C H7C1 . 0.9900 ?
    C7C H7C2 . 0.9900 ?
    C8C H8C1 . 0.9800 ?
    C8C H8C2 . 0.9800 ?
    C8C H8C3 . 0.9800 ?
loop_
    _geom_angle_atom_site_label_1
    _geom_angle_atom_site_label_2
    _geom_angle_atom_site_label_3
    _geom_angle_site_symmetry_1
    _geom_angle_site_symmetry_3
    _geom_angle
    _geom_angle_publ_flag
    N7 Ni1 N8 . . 90.83(9) ?
    N7 Ni1 N9 . . 94.28(10) ?
    N8 Ni1 N9 . . 89.87(10) ?
    N7 Ni1 N4 . . 94.08(9) ?
    N8 Ni1 N4 . . 172.38(9) ?
    N9 Ni1 N4 . . 95.57(9) ?
    N7 Ni1 N2 . . 91.84(9) ?
    N8 Ni1 N2 . . 90.86(9) ?
    N9 Ni1 N2 . . 173.83(9) ?
    N4 Ni1 N2 . . 83.16(8) ?
    N7 Ni1 N6 . . 175.50(9) ?
    N8 Ni1 N6 . . 91.07(9) ?
    N9 Ni1 N6 . . 89.81(9) ?
    N4 Ni1 N6 . . 83.63(8) ?
    N2 Ni1 N6 . . 84.05(9) ?
    C1 N1 N2 . . 111.9(2) ?
    C1 N1 C10 . . 128.9(2) ?
    N2 N1 C10 . . 119.13(19) ?
    C3 N2 N1 . . 105.4(2) ?
    C3 N2 Ni1 . . 135.22(18) ?
    N1 N2 Ni1 . . 119.00(15) ?
    N1 C1 C2 . . 106.1(2) ?
    N1 C1 H1 . . 126.9 ?
    C2 C1 H1 . . 126.9 ?
    C1 C2 C3 . . 106.2(2) ?
    C1 C2 H2 . . 126.9 ?
    C3 C2 H2 . . 126.9 ?
    N2 C3 C2 . . 110.4(2) ?
    N2 C3 H3 . . 124.8 ?
    C2 C3 H3 . . 124.8 ?
    C4 N3 N4 . . 110.9(2) ?
    C4 N3 C10 . . 128.9(2) ?
    N4 N3 C10 . . 120.1(2) ?
    C6 N4 N3 . . 105.8(2) ?
    C6 N4 Ni1 . . 135.53(18) ?
    N3 N4 Ni1 . . 118.63(16) ?
    N3 C4 C5 . . 107.6(2) ?
    N3 C4 H4 . . 126.2 ?
    C5 C4 H4 . . 126.2 ?
    C4 C5 C6 . . 105.4(3) ?
    C4 C5 H5 . . 127.3 ?
    C6 C5 H5 . . 127.3 ?
    N4 C6 C5 . . 110.3(2) ?
    N4 C6 H6 . . 124.8 ?
    C5 C6 H6 . . 124.8 ?
    C7 N5 N6 . . 111.7(2) ?
    C7 N5 C10 . . 128.9(2) ?
    N6 N5 C10 . . 119.3(2) ?
    C9 N6 N5 . . 105.3(2) ?
    C9 N6 Ni1 . . 135.67(19) ?
    N5 N6 Ni1 . . 118.83(16) ?
    N5 C7 C8 . . 106.7(2) ?
    N5 C7 H7 . . 126.7 ?
    C8 C7 H7 . . 126.7 ?
    C7 C8 C9 . . 104.9(3) ?
    C7 C8 H8 . . 127.5 ?
    C9 C8 H8 . . 127.5 ?
    N6 C9 C8 . . 111.4(3) ?
    N6 C9 H9 . . 124.3 ?
    C8 C9 H9 . . 124.3 ?
    N3 C10 N5 . . 110.5(2) ?
    N3 C10 N1 . . 110.4(2) ?
    N5 C10 N1 . . 109.8(2) ?
    N3 C10 H10 . . 108.7 ?
    N5 C10 H10 . . 108.7 ?
    N1 C10 H10 . . 108.7 ?
    C11 N7 Ni1 . . 166.6(2) ?
    N7 C11 S1 . . 179.4(3) ?
    C12 N8 Ni1 . . 164.9(2) ?
    N8 C12 S2 . . 179.6(3) ?
    C13 N9 Ni1 . . 144.0(2) ?
    N9 C13 S3 . . 179.2(3) ?
    C3C N1C C5C . . 110.9(2) ?
    C3C N1C C1C . . 112.0(2) ?
    C5C N1C C1C . . 105.6(2) ?
    C3C N1C C7C . . 106.25(19) ?
    C5C N1C C7C . . 111.3(2) ?
    C1C N1C C7C . . 110.9(2) ?
    N1C C1C C2C . . 115.0(3) ?
    N1C C1C H1C1 . . 108.5 ?
    C2C C1C H1C1 . . 108.5 ?
    N1C C1C H1C2 . . 108.5 ?
    C2C C1C H1C2 . . 108.5 ?
    H1C1 C1C H1C2 . . 107.5 ?
    C1C C2C H2C1 . . 109.5 ?
    C1C C2C H2C2 . . 109.5 ?
    H2C1 C2C H2C2 . . 109.5 ?
    C1C C2C H2C3 . . 109.5 ?
    H2C1 C2C H2C3 . . 109.5 ?
    H2C2 C2C H2C3 . . 109.5 ?
    N1C C3C C4C . . 114.8(2) ?
    N1C C3C H3C1 . . 108.6 ?
    C4C C3C H3C1 . . 108.6 ?
    N1C C3C H3C2 . . 108.6 ?
    C4C C3C H3C2 . . 108.6 ?
    H3C1 C3C H3C2 . . 107.5 ?
    C3C C4C H4C1 . . 109.5 ?
    C3C C4C H4C2 . . 109.5 ?
    H4C1 C4C H4C2 . . 109.5 ?
    C3C C4C H4C3 . . 109.5 ?
    H4C1 C4C H4C3 . . 109.5 ?
    H4C2 C4C H4C3 . . 109.5 ?
    C6C C5C N1C . . 115.8(2) ?
    C6C C5C H5C1 . . 108.3 ?
    N1C C5C H5C1 . . 108.3 ?
    C6C C5C H5C2 . . 108.3 ?
    N1C C5C H5C2 . . 108.3 ?
    H5C1 C5C H5C2 . . 107.4 ?
    C5C C6C H6C1 . . 109.5 ?
    C5C C6C H6C2 . . 109.5 ?
    H6C1 C6C H6C2 . . 109.5 ?
    C5C C6C H6C3 . . 109.5 ?
    H6C1 C6C H6C3 . . 109.5 ?
    H6C2 C6C H6C3 . . 109.5 ?
    C8C C7C N1C . . 114.6(2) ?
    C8C C7C H7C1 . . 108.6 ?
    N1C C7C H7C1 . . 108.6 ?
    C8C C7C H7C2 . . 108.6 ?
    N1C C7C H7C2 . . 108.6 ?
    H7C1 C7C H7C2 . . 107.6 ?
    C7C C8C H8C1 . . 109.5 ?
    C7C C8C H8C2 . . 109.5 ?
    H8C1 C8C H8C2 . . 109.5 ?
    C7C C8C H8C3 . . 109.5 ?
    H8C1 C8C H8C3 . . 109.5 ?
    H8C2 C8C H8C3 . . 109.5 ?
loop_
    _geom_torsion_atom_site_label_1
    _geom_torsion_atom_site_label_2
    _geom_torsion_atom_site_label_3
    _geom_torsion_atom_site_label_4
    _geom_torsion_site_symmetry_1
    _geom_torsion_site_symmetry_2
    _geom_torsion_site_symmetry_3
    _geom_torsion_site_symmetry_4
    _geom_torsion
    _geom_torsion_publ_flag
    C1 N1 N2 C3 . . . . 0.5(3) ?
    C10 N1 N2 C3 . . . . 177.3(2) ?
    C1 N1 N2 Ni1 . . . . -173.73(18) ?
    C10 N1 N2 Ni1 . . . . 3.1(3) ?
    N7 Ni1 N2 C3 . . . . 49.5(3) ?
    N8 Ni1 N2 C3 . . . . -41.3(3) ?
    N4 Ni1 N2 C3 . . . . 143.4(3) ?
    N6 Ni1 N2 C3 . . . . -132.3(3) ?
    N7 Ni1 N2 N1 . . . . -138.4(2) ?
    N8 Ni1 N2 N1 . . . . 130.8(2) ?
    N4 Ni1 N2 N1 . . . . -44.47(19) ?
    N6 Ni1 N2 N1 . . . . 39.8(2) ?
    N2 N1 C1 C2 . . . . -0.5(3) ?
    C10 N1 C1 C2 . . . . -176.9(3) ?
    N1 C1 C2 C3 . . . . 0.2(3) ?
    N1 N2 C3 C2 . . . . -0.4(3) ?
    Ni1 N2 C3 C2 . . . . 172.5(2) ?
    C1 C2 C3 N2 . . . . 0.1(3) ?
    C4 N3 N4 C6 . . . . 0.9(3) ?
    C10 N3 N4 C6 . . . . 177.8(2) ?
    C4 N3 N4 Ni1 . . . . -176.83(17) ?
    C10 N3 N4 Ni1 . . . . 0.1(3) ?
    N7 Ni1 N4 C6 . . . . -42.9(3) ?
    N9 Ni1 N4 C6 . . . . 51.8(3) ?
    N2 Ni1 N4 C6 . . . . -134.3(3) ?
    N6 Ni1 N4 C6 . . . . 141.0(3) ?
    N7 Ni1 N4 N3 . . . . 133.94(18) ?
    N9 Ni1 N4 N3 . . . . -131.34(18) ?
    N2 Ni1 N4 N3 . . . . 42.58(18) ?
    N6 Ni1 N4 N3 . . . . -42.16(17) ?
    N4 N3 C4 C5 . . . . -0.3(3) ?
    C10 N3 C4 C5 . . . . -176.9(2) ?
    N3 C4 C5 C6 . . . . -0.3(3) ?
    N3 N4 C6 C5 . . . . -1.1(3) ?
    Ni1 N4 C6 C5 . . . . 176.07(18) ?
    C4 C5 C6 N4 . . . . 0.9(3) ?
    C7 N5 N6 C9 . . . . -1.0(3) ?
    C10 N5 N6 C9 . . . . -177.0(2) ?
    C7 N5 N6 Ni1 . . . . 174.60(18) ?
    C10 N5 N6 Ni1 . . . . -1.4(3) ?
    N8 Ni1 N6 C9 . . . . 42.5(3) ?
    N9 Ni1 N6 C9 . . . . -47.3(3) ?
    N4 Ni1 N6 C9 . . . . -143.0(3) ?
    N2 Ni1 N6 C9 . . . . 133.3(3) ?
    N8 Ni1 N6 N5 . . . . -131.41(19) ?
    N9 Ni1 N6 N5 . . . . 138.72(19) ?
    N4 Ni1 N6 N5 . . . . 43.10(17) ?
    N2 Ni1 N6 N5 . . . . -40.65(18) ?
    N6 N5 C7 C8 . . . . 0.6(3) ?
    C10 N5 C7 C8 . . . . 176.2(2) ?
    N5 C7 C8 C9 . . . . 0.0(3) ?
    N5 N6 C9 C8 . . . . 1.0(3) ?
    Ni1 N6 C9 C8 . . . . -173.5(2) ?
    C7 C8 C9 N6 . . . . -0.6(3) ?
    C4 N3 C10 N5 . . . . -122.9(3) ?
    N4 N3 C10 N5 . . . . 60.8(3) ?
    C4 N3 C10 N1 . . . . 115.4(3) ?
    N4 N3 C10 N1 . . . . -60.9(3) ?
    C7 N5 C10 N3 . . . . 125.4(3) ?
    N6 N5 C10 N3 . . . . -59.4(3) ?
    C7 N5 C10 N1 . . . . -112.6(3) ?
    N6 N5 C10 N1 . . . . 62.7(3) ?
    C1 N1 C10 N3 . . . . -125.4(3) ?
    N2 N1 C10 N3 . . . . 58.4(3) ?
    C1 N1 C10 N5 . . . . 112.5(3) ?
    N2 N1 C10 N5 . . . . -63.7(3) ?
    N8 Ni1 N7 C11 . . . . 57.8(9) ?
    N9 Ni1 N7 C11 . . . . 147.7(9) ?
    N4 Ni1 N7 C11 . . . . -116.4(9) ?
    N2 Ni1 N7 C11 . . . . -33.1(9) ?
    N7 Ni1 N8 C12 . . . . -85.6(9) ?
    N2 Ni1 N8 C12 . . . . 6.2(9) ?
    N6 Ni1 N8 C12 . . . . 90.3(9) ?
    N7 Ni1 N9 C13 . . . . -163.3(3) ?
    N8 Ni1 N9 C13 . . . . -72.5(3) ?
    N4 Ni1 N9 C13 . . . . 102.2(3) ?
    N6 Ni1 N9 C13 . . . . 18.6(3) ?
    C3C N1C C1C C2C . . . . 56.6(3) ?
    C5C N1C C1C C2C . . . . 177.4(3) ?
    C7C N1C C1C C2C . . . . -61.9(3) ?
    C5C N1C C3C C4C . . . . -58.8(3) ?
    C1C N1C C3C C4C . . . . 58.8(3) ?
    C7C N1C C3C C4C . . . . -180.0(3) ?
    C3C N1C C5C C6C . . . . -63.1(3) ?
    C1C N1C C5C C6C . . . . 175.4(3) ?
    C7C N1C C5C C6C . . . . 55.0(3) ?
    C3C N1C C7C C8C . . . . -178.6(2) ?
    C5C N1C C7C C8C . . . . 60.6(3) ?
    C1C N1C C7C C8C . . . . -56.7(3) ?
