# Supplementary material for: Tetra­ethyl­ammonium tris­(thio­cyanato-κN)[tris­(1H-pyrazol-1-yl-κN 2)methane]­nickelate(II)
Source: Acta Crystallogr Sect E Struct Rep Online. 2012 Jun 13;68(Pt 7):m888. doi: 10.1107/S1600536812024774 (PMC3393163; doi:10.1107/S1600536812024774)
Supplement: Supplementary file 2 [file e-68-0m888-Isup2.hkl]

# 
# h,k,l, Fc-squared, Fo-squared, sigma(Fo-squared) and status flag 
# 
data_I
_shelx_title ' x12110t4 in C2/c' 
_shelx_refln_list_code          4 
_shelx_F_calc_maximum      561.14 
_exptl_crystal_F_000      2416.00 
_reflns_d_resolution_high  0.8283 
 
loop_ 
 _symmetry_equiv_pos_as_xyz 
 'x, y, z' 
 '-x, y, -z+1/2' 
 'x+1/2, y+1/2, z' 
 '-x+1/2, y+1/2, -z+1/2' 
 '-x, -y, -z' 
 'x, -y, z-1/2' 
 '-x+1/2, -y+1/2, -z' 
 'x+1/2, -y+1/2, z-1/2' 
 
_cell_length_a    31.7117 
_cell_length_b     7.4378 
_cell_length_c    24.7885 
_cell_angle_alpha  90.000 
_cell_angle_beta  110.592 
_cell_angle_gamma  90.000 
 
_shelx_F_squared_multiplier     1.000 
 
loop_ 
 _refln_index_h 
 _refln_index_k 
 _refln_index_l 
 _refln_F_squared_calc 
 _refln_F_squared_meas 
 _refln_F_squared_sigma 
 _refln_observed_status 
  -2   0   0    17674.59    19430.92   1393.51 o 
  -2   0   0    17674.59    18250.89   1265.09 o 
   2   0   0    17674.59    19365.23   1377.41 o 
   2   0   0    17674.59    20108.46   1392.52 o 
  -2   0   0    17674.59    18834.83   1380.70 o 
   4   0   0   163318.08   160343.52  11388.13 o 
   4   0   0   163318.08   163854.03  11500.12 o 
  -4   0   0   163318.08   152814.38  10445.22 o 
  -4   0   0   163318.08   161426.66  11499.79 o 
  -4   0   0   163318.08   157167.95  11386.81 o 
  -6   0   0    29356.42    29689.26   2146.26 o 
  -6   0   0    29356.42    29730.32   2167.93 o 
   6   0   0    29356.42    30136.58   2146.91 o 
   6   0   0    29356.42    29995.36   2168.26 o 
  -6   0   0    29356.42    30374.03   1968.91 o 
   8   0   0   314875.66   328424.38  22755.23 o 
  -8   0   0   314875.66   311060.56  22524.68 o 
  -8   0   0   314875.66   302536.62  22743.74 o 
  -8   0   0   314875.66   319593.00  20665.47 o 
   8   0   0   314875.66   312857.03  22526.65 o 
 -10   0   0     5543.42     6780.66    449.61 o 
 -10   0   0     5543.42     6133.33    497.56 o 
  10   0   0     5543.42     7049.31    497.89 o 
  10   0   0     5543.42     6644.36    500.85 o 
 -10   0   0     5543.42     6967.53    494.61 o 
 -12   0   0      665.42      648.97     82.76 o 
 -12   0   0      665.42      498.22     65.68 o 
  12   0   0      665.42      686.74     86.70 o 
  12   0   0      665.42      588.54     89.33 o 
 -12   0   0      665.42      704.80     79.81 o 
 -14   0   0    62898.12    63334.07   4515.51 o 
 -14   0   0    62898.12    61088.96   4559.52 o 
  14   0   0    62898.12    62938.65   4563.46 o 
 -14   0   0    62898.12    62414.16   4140.78 o 
  14   0   0    62898.12    65614.00   4519.78 o 
  16   0   0      214.42      173.08     74.22 o 
 -16   0   0      214.42      272.26     47.62 o 
 -16   0   0      214.42      221.69     65.36 o 
  16   0   0      214.42      312.33     80.46 o 
 -16   0   0      214.42      265.37     79.15 o 
  18   0   0      929.90     1099.24    141.55 o 
 -18   0   0      929.90     1000.38     97.54 o 
 -18   0   0      929.90      957.03    105.75 o 
 -20   0   0      425.00      509.06     82.11 o 
 -20   0   0      425.00      686.08     98.20 o 
  20   0   0      425.00      648.31     92.94 o 
 -20   0   0      425.00      360.28     79.15 o 
  20   0   0      425.00      449.94    131.37 o 
  22   0   0    48633.66    45519.66   3745.68 o 
  22   0   0    48633.66    46251.39   3259.61 o 
 -22   0   0    48633.66    45497.00   3247.79 o 
 -22   0   0    48633.66    43143.51   3740.10 o 
  24   0   0      353.69      321.86     89.33 o 
  26   0   0      229.63      303.79    138.60 o 
  26   0   0      229.63      238.11     80.46 o 
  30   0   0      643.73      866.71    162.24 o 
 -32   0   0     4056.81     4180.19    425.97 o 
  34   0   0      425.87      633.53    113.31 o 
 -34   0   0      425.87      601.67     93.93 o 
   1  -1   0    47669.04    40282.93   2895.72 o 
  -1  -1   0    47669.04    41623.23   2896.71 o 
  -1  -1   0    47669.04    38966.93   2899.00 o 
  -1  -1   0    47669.04    42066.28   2653.34 o 
   1  -1   0    47669.04    38698.28   2710.16 o 
   1  -1   0    47669.04    41274.45   2901.96 o 
  -1  -1   0    47669.04    40497.72   2825.77 o 
   1  -1   0    47669.04    40332.20   2829.05 o 
  -1  -1   0    47669.04    39266.45   2706.22 o 
   1  -1   0    47669.04    38955.44   2644.15 o 
   3   1   0     3865.95     4050.13    283.43 o 
  -3   1   0     3865.95     3703.32    283.10 o 
   3   1   0     3865.95     3645.51    283.10 o 
  -3   1   0     3865.95     3714.15    282.45 o 
  -3  -1   0     3865.95     3912.52    260.44 o 
  -3  -1   0     3865.95     3710.54    279.82 o 
  -3  -1   0     3865.95     4004.15    278.18 o 
   3  -1   0     3865.95     4115.82    280.15 o 
   5   1   0    29276.68    30651.88   2231.97 o 
   5   1   0    29276.68    30604.58   2254.64 o 
  -5   1   0    29276.68    29595.99   2257.26 o 
  -5   1   0    29276.68    30823.31   2231.65 o 
  -5  -1   0    29276.68    31167.50   2049.70 o 
  -5  -1   0    29276.68    31811.54   2232.30 o 
   5  -1   0    29276.68    33758.12   2237.56 o 
   7   1   0    35017.11    37601.34   2734.79 o 
  -7   1   0    35017.12    37934.37   2761.72 o 
  -7   1   0    35017.12    38173.13   2734.46 o 
  -7   1   0    35017.12    36428.86   2508.18 o 
   7   1   0    35017.11    39763.36   2763.04 o 
  -7  -1   0    35017.11    38984.67   2734.46 o 
   7  -1   0    35017.12    42140.50   2736.43 o 
   7  -1   0    35017.12    36572.06   2761.07 o 
  -7  -1   0    35017.11    39834.63   2511.14 o 
  -7  -1   0    35017.11    34770.65   2760.08 o 
   9   1   0      954.84     1153.76    113.31 o 
  -9   1   0      954.84     1068.37     84.08 o 
   9   1   0      954.84     1052.93    115.61 o 
  -9   1   0      954.84     1035.19    107.07 o 
  -9   1   0      954.84     1133.72    120.86 o 
   9  -1   0      954.84     1083.80    112.65 o 
  -9  -1   0      954.84     1201.71    100.17 o 
   9  -1   0      954.84     1045.38    114.95 o 
  -9  -1   0      954.84     1294.32    108.05 o 
  -9  -1   0      954.84     1005.96    106.74 o 
 -11   1   0      766.02      774.43     67.98 o 
  11   1   0      766.02      825.66    104.77 o 
 -11   1   0      766.02      867.37     95.57 o 
 -11   1   0      766.02      806.61     97.87 o 
  11   1   0      766.02      869.01     90.65 o 
 -11  -1   0      766.02      701.84     85.39 o 
  11  -1   0      766.02      803.00    100.50 o 
  11  -1   0      766.02      913.35    106.41 o 
 -11  -1   0      766.02      825.33     82.11 o 
 -11  -1   0      766.02      871.31     75.87 o 
 -13   1   0    13071.41    11916.56    922.87 o 
  13   1   0    13071.41    12836.15    936.67 o 
 -13   1   0    13071.41    12943.54    933.05 o 
  13   1   0    13071.41    12813.82    928.13 o 
 -13   1   0    13071.41    12342.53    839.13 o 
 -13  -1   0    13071.41    12768.82    845.37 o 
 -13  -1   0    13071.41    12929.75    923.20 o 
  13  -1   0    13071.41    13048.64    926.16 o 
 -15   1   0      135.80      283.76     76.85 o 
  15   1   0      135.80      327.77     81.12 o 
 -15   1   0      135.80      311.02     78.49 o 
  15  -1   0      135.80      269.97     73.24 o 
 -15  -1   0      135.80      217.09     44.01 o 
 -15  -1   0      135.80      320.54     76.52 o 
  17   1   0     8925.62     9220.85    680.17 o 
 -17   1   0     8925.62     8340.34    666.37 o 
 -17  -1   0     8925.62     8944.32    603.64 o 
  17  -1   0     8925.62     8772.55    668.67 o 
 -17  -1   0     8925.62     9300.66    659.15 o 
 -19   1   0     6395.94     6300.17    544.86 o 
  19   1   0     6395.94     6078.48    547.48 o 
  19   1   0     6395.94     6324.47    509.39 o 
 -19   1   0     6395.94     6466.03    494.61 o 
 -19  -1   0     6395.94     6945.85    446.99 o 
  19  -1   0     6395.94     6640.42    585.91 o 
 -19  -1   0     6395.94     5561.22    638.79 o 
 -19  -1   0     6395.94     7219.76    492.64 o 
  19  -1   0     6395.94     6714.97    499.86 o 
  21   1   0      204.67      198.70     80.14 o 
 -21   1   0      204.67      258.14     60.43 o 
 -21  -1   0      204.67      162.24     64.04 o 
  21  -1   0      204.67      131.04     93.27 o 
 -21  -1   0      204.67      184.25     59.12 o 
 -21  -1   0      204.67      178.99     87.36 o 
  23   1   0     8490.40     8319.33    685.09 o 
 -23  -1   0     8490.40     7417.14    608.90 o 
  23  -1   0     8490.40     7694.99    619.08 o 
 -23  -1   0     8490.40     8423.44    723.19 o 
 -23  -1   0     8490.40     8109.79    554.38 o 
 -25  -1   0      755.97      643.71    127.76 o 
  25  -1   0      755.97      827.63    133.67 o 
 -25  -1   0      755.97     1154.41    115.61 o 
  27   1   0     3633.98     4078.71    371.12 o 
  27  -1   0     3633.98     4231.75    447.97 o 
  31   1   0     5875.19     5683.06    628.93 o 
 -31  -1   0     5875.19     6595.75    615.14 o 
 -33   1   0     2208.18     2256.28    251.90 o 
 -33  -1   0     2208.18     2384.03    240.74 o 
  33  -1   0     2208.18     2290.11    251.57 o 
 -33  -1   0     2208.18     2279.60    219.06 o 
  35   1   0      174.83      371.12    104.77 o 
 -35   1   0      174.83      543.87     89.00 o 
   0  -2   0    14956.21    13646.38    921.23 o 
   0  -2   0    14956.21    13819.45    880.18 o 
   0  -2   0    14956.21    11688.31    859.16 o 
  -2   2   0    66012.55    65982.82   4699.76 o 
   2   2   0    66012.55    64830.38   4690.89 o 
   2   2   0    66012.55    70332.80   4702.71 o 
  -2   2   0    66012.55    67300.79   4692.20 o 
   2  -2   0    66012.55    66285.62   4647.54 o 
   2  -2   0    66012.55    66521.11   4556.56 o 
  -2  -2   0    66012.55    61930.71   4536.53 o 
  -2  -2   0    66012.55    66832.45   4639.33 o 
  -2  -2   0    66012.55    64007.68   4351.96 o 
  -2  -2   0    66012.55    67636.11   4649.84 o 
   2  -2   0    66012.55    60301.40   4247.19 o 
   2  -2   0    66012.55    62447.00   4638.01 o 
  -2  -2   0    66012.55    56740.95   4263.94 o 
   4   2   0      153.44      114.62     34.16 o 
  -4   2   0      153.44      117.90     31.20 o 
   4   2   0      153.44      149.10     43.02 o 
  -4   2   0      153.44      139.25     42.70 o 
  -4  -2   0      153.44      101.15     25.95 o 
  -4  -2   0      153.44      151.40     62.40 o 
   4  -2   0      153.44      138.92     44.67 o 
  -4  -2   0      153.44       96.89     31.86 o 
   4  -2   0      153.44       98.53     35.47 o 
  -4  -2   0      153.44       59.44     37.77 o 
  -4  -2   0      153.44      124.47     43.68 o 
   4  -2   0      153.44       81.45     38.10 o 
  -6   2   0   145036.89   156850.05  10458.03 o 
   6   2   0   145036.84   121620.91  10409.75 o 
   6   2   0   145036.84   153008.14  10451.46 o 
  -6   2   0   145036.89   132230.02  10428.14 o 
   6  -2   0   145036.89   164234.03  10357.86 o 
   6  -2   0   145036.89   164509.23  10154.89 o 
   6  -2   0   145036.89   123267.31  10320.09 o 
  -6  -2   0   145036.84   126941.06  10311.88 o 
  -6  -2   0   145036.84   150039.50  10347.35 o 
  -6  -2   0   145036.84   153251.48   9513.81 o 
  -8   2   0    74075.08    66952.66   5370.73 o 
   8   2   0    74075.06    68875.25   5372.04 o 
  -8   2   0    74075.08    76965.67   5467.61 o 
   8   2   0    74075.06    80961.28   5449.88 o 
   8  -2   0    74075.08    80321.84   5407.84 o 
  -8  -2   0    74075.06    77566.03   5389.12 o 
  10   2   0     8170.95     8742.34    634.84 o 
 -10   2   0     8170.95     8725.59    629.92 o 
 -10  -2   0     8170.95     8408.33    622.04 o 
 -10  -2   0     8170.95     8172.85    572.44 o 
  10  -2   0     8170.95     8576.48    624.66 o 
  12   2   0     2419.29     3259.61    263.73 o 
 -12   2   0     2419.29     3270.12    251.57 o 
  12  -2   0     2419.29     3289.17    254.86 o 
 -12  -2   0     2419.29     2633.31    223.33 o 
 -12  -2   0     2419.29     3398.21    249.60 o 
  14   2   0    13732.76    14521.30   1080.85 o 
 -14   2   0    13732.76    14551.51   1074.93 o 
 -14  -2   0    13732.76    14688.79   1062.13 o 
  14  -2   0    13732.76    14775.50   1067.38 o 
 -16   2   0    27598.89    29523.41   2087.47 o 
  16   2   0    27598.88    29182.83   2093.05 o 
 -16  -2   0    27598.88    27872.75   2062.51 o 
 -16  -2   0    27598.88    28347.65   1895.01 o 
  16  -2   0    27598.89    28294.77   2069.40 o 
  18   2   0     1632.54     1761.34    198.04 o 
  18   2   0     1632.54     1558.05    175.38 o 
 -18   2   0     1632.54     1890.08    168.48 o 
 -18   2   0     1632.54     1653.62    161.58 o 
 -18  -2   0     1632.54     1823.09    173.74 o 
  18  -2   0     1632.54     1863.15    187.20 o 
 -18  -2   0     1632.54     1600.41    166.18 o 
 -18  -2   0     1632.54     1486.12    193.44 o 
  18  -2   0     1632.54     1939.02    189.83 o 
 -18  -2   0     1632.54     1925.23    155.67 o 
 -18  -2   0     1632.54     1807.98    151.08 o 
  20   2   0     3591.60     3873.11    318.57 o 
 -20   2   0     3591.60     3696.42    304.12 o 
  20   2   0     3591.60     3558.48    327.11 o 
 -20   2   0     3591.60     3634.02    320.21 o 
 -20  -2   0     3591.60     3266.18    372.76 o 
  20  -2   0     3591.60     3609.72    308.72 o 
 -20  -2   0     3591.60     3810.38    297.55 o 
 -20  -2   0     3591.60     3992.66    273.91 o 
 -20  -2   0     3591.60     3468.49    332.04 o 
 -20  -2   0     3591.60     3861.29    338.61 o 
  22   2   0      398.20      630.25    136.95 o 
  22   2   0      398.20      487.38     99.51 o 
 -22  -2   0      398.20      841.42     95.24 o 
 -22  -2   0      398.20      511.36     83.42 o 
 -22  -2   0      398.20      411.84     97.54 o 
 -22  -2   0      398.20      349.12     76.52 o 
  22  -2   0      398.20      536.97     99.51 o 
 -24  -2   0     3207.67     3971.31    345.17 o 
  24  -2   0     3207.67     3158.79    325.47 o 
 -26  -2   0     3303.12     4870.87    414.14 o 
  28   2   0     3130.77     4046.85    378.02 o 
 -28  -2   0     3130.77     4261.31    391.81 o 
 -28  -2   0     3130.77     4050.79    390.17 o 
  30   2   0     3321.28     3464.88    331.71 o 
 -30   2   0     3321.28     3820.24    323.50 o 
 -30  -2   0     3321.28     3664.89    370.46 o 
  30  -2   0     3321.28     3818.27    271.61 o 
 -30  -2   0     3321.28     3826.80    341.23 o 
  32   2   0     1673.78     1724.89    151.73 o 
 -32   2   0     1673.78     1405.33    137.94 o 
  32  -2   0     1673.78     1456.89    129.07 o 
 -32  -2   0     1673.78     1585.96    154.69 o 
 -34   2   0      291.60      367.18     71.93 o 
  34  -2   0      291.60      310.69     55.18 o 
  -1  -3   0     7232.10     8483.54    536.97 o 
   1  -3   0     7232.10     7897.96    534.02 o 
   1  -3   0     7232.10     8238.86    576.06 o 
  -1  -3   0     7232.10     7412.54    546.17 o 
  -1  -3   0     7232.10     8265.46    576.06 o 
  -3   3   0      886.54      909.08     72.25 o 
  -3   3   0      886.54      874.92     72.91 o 
   3   3   0      886.54      700.86     67.66 o 
   3   3   0      886.54      827.30     70.28 o 
  -3  -3   0      886.54      672.94     85.06 o 
  -3  -3   0      886.54      816.46     77.51 o 
   3  -3   0      886.54      769.83     85.39 o 
  -3  -3   0      886.54      673.27     67.00 o 
   3  -3   0      886.54      642.73     57.15 o 
  -5   3   0     9329.74     8801.78    674.26 o 
   5   3   0     9329.73     7882.85    673.27 o 
   5   3   0     9329.73     9831.39    675.57 o 
  -5   3   0     9329.74    10216.31    675.90 o 
  -5  -3   0     9329.73     8696.36    627.62 o 
   5  -3   0     9329.74    10414.35    666.70 o 
   5  -3   0     9329.74     7972.51    663.42 o 
  -5  -3   0     9329.73     8748.58    664.40 o 
  -5  -3   0     9329.73     9894.78    619.74 o 
  -5  -3   0     9329.73     9914.16    665.06 o 
   5  -3   0     9329.74     9395.25    662.76 o 
   7   3   0    15757.23    16634.38   1179.70 o 
  -7   3   0    15757.23    15969.98   1178.06 o 
   7  -3   0    15757.23    16230.42   1150.14 o 
   7  -3   0    15757.23    17699.46   1166.24 o 
  -7  -3   0    15757.23    16049.79   1075.92 o 
  -7  -3   0    15757.23    14664.82   1095.30 o 
  -7  -3   0    15757.23    16154.55   1163.94 o 
  -9   3   0     5092.04     5543.81    416.44 o 
   9   3   0     5092.04     5788.49    420.06 o 
  -9  -3   0     5092.04     5067.26    385.57 o 
   9  -3   0     5092.04     5572.38    413.49 o 
   9  -3   0     5092.04     5745.46    410.86 o 
  -9  -3   0     5092.04     5429.52    384.59 o 
  -9  -3   0     5092.04     5635.77    408.89 o 
  11   3   0    73460.75    75821.77   5606.87 o 
 -11   3   0    73460.75    75050.62   5615.73 o 
 -11  -3   0    73460.76    72827.19   5214.07 o 
  11  -3   0    73460.75    82163.65   5446.27 o 
 -11  -3   0    73460.75    80018.70   5554.32 o 
  11  -3   0    73460.75    81979.07   5549.72 o 
 -11  -3   0    73460.75    75147.84   5096.17 o 
 -13   3   0     4358.32     5090.91    393.78 o 
  13   3   0     4358.32     5086.97    403.31 o 
  13  -3   0     4358.32     5464.66    399.04 o 
 -13  -3   0     4358.32     5033.11    367.84 o 
 -13  -3   0     4358.32     4649.51    357.98 o 
  13  -3   0     4358.32     5478.12    392.47 o 
 -13  -3   0     4358.32     5229.83    387.87 o 
 -15   3   0    14860.78    14468.09   1300.56 o 
  15   3   0    14860.78    14126.86   1303.19 o 
 -15   3   0    14860.78    16107.26   1149.49 o 
  15   3   0    14860.78    16053.40   1157.37 o 
 -15  -3   0    14860.78    17593.71   1136.68 o 
 -15  -3   0    14860.78    15964.07   1351.14 o 
  15  -3   0    14860.78    14757.11   1391.54 o 
 -15  -3   0    14860.78    15821.53   1070.01 o 
 -15  -3   0    14860.78    14763.35   1375.77 o 
  15  -3   0    14860.78    15260.91   1378.40 o 
 -15  -3   0    14860.78    14253.96   1521.92 o 
  15  -3   0    14860.78    18077.81   1143.90 o 
  15  -3   0    14860.78    16741.78   1128.47 o 
  15  -3   0    14860.78    15799.20   1037.49 o 
 -15  -3   0    14860.78    14611.94   1388.91 o 
 -15  -3   0    14860.78    16214.33   1047.67 o 
  17   3   0    14789.90    16203.16   1361.65 o 
 -17   3   0    14789.91    16341.43   1358.04 o 
  17   3   0    14789.90    15894.77   1209.92 o 
 -17   3   0    14789.91    16021.87   1202.36 o 
 -17  -3   0    14789.90    14925.26   1115.33 o 
  17  -3   0    14789.91    16689.88   1363.62 o 
 -17  -3   0    14789.90    17173.33   1408.94 o 
 -17  -3   0    14789.90    16214.33   1094.97 o 
  17  -3   0    14789.91    16340.44   1195.47 o 
  17  -3   0    14789.91    16043.55   1453.61 o 
 -17  -3   0    14789.90    17428.51   1408.94 o 
 -17  -3   0    14789.90    15051.05   1449.01 o 
 -17  -3   0    14789.90    16155.87   1436.20 o 
 -17  -3   0    14789.90    16415.32   1588.59 o 
 -17  -3   0    14789.90    16196.92   1184.30 o 
  17  -3   0    14789.91    17989.13   1086.43 o 
  17  -3   0    14789.91    15486.87   1178.06 o 
 -19   3   0    10889.74    10883.99    925.50 o 
 -19   3   0    10889.74    11020.95    827.96 o 
  19   3   0    10889.73    10746.71    839.45 o 
  19   3   0    10889.73    10826.52    929.44 o 
 -19  -3   0    10889.73    10846.55    975.09 o 
 -19  -3   0    10889.73    11451.84    815.81 o 
 -19  -3   0    10889.73    10820.94    751.76 o 
  19  -3   0    10889.74    11818.36    828.29 o 
  19  -3   0    10889.74    11538.22    744.87 o 
 -19  -3   0    10889.73    10260.97    957.03 o 
  19  -3   0    10889.74    11411.77    991.51 o 
  19  -3   0    10889.74    11439.36    823.36 o 
 -19  -3   0    10889.73    10410.08    959.99 o 
 -21   3   0     4416.77     5066.94    395.09 o 
  21   3   0     4416.77     3480.97    375.72 o 
  21   3   0     4416.77     5016.03    403.63 o 
 -21   3   0     4416.77     3864.90    366.19 o 
 -21  -3   0     4416.77     4367.06    417.43 o 
  21  -3   0     4416.77     5649.56    327.11 o 
  21  -3   0     4416.77     3997.26    375.39 o 
 -21  -3   0     4416.77     4621.59    413.49 o 
 -21  -3   0     4416.77     5626.90    423.34 o 
 -21  -3   0     4416.77     4150.63    333.35 o 
 -21  -3   0     4416.77     4345.06    364.22 o 
  23   3   0     6208.43     6619.73    560.62 o 
 -23  -3   0     6208.43     6709.72    576.39 o 
 -23  -3   0     6208.43     5773.05    569.16 o 
 -23  -3   0     6208.43     6925.82    587.55 o 
  23  -3   0     6208.43     6629.58    452.57 o 
 -23  -3   0     6208.43     6259.45    578.68 o 
 -25  -3   0    12242.12    12849.94   1105.81 o 
  25  -3   0    12242.12    12154.34    832.56 o 
 -25  -3   0    12242.12    12039.06   1074.93 o 
  27   3   0     1224.12     1406.31    139.58 o 
  27  -3   0     1224.12     1425.36    120.20 o 
 -27  -3   0     1224.12     1223.05    150.75 o 
 -27  -3   0     1224.12     1259.84    140.24 o 
  29   3   0     1655.80     1559.36    159.29 o 
  29  -3   0     1655.80     1357.38    132.03 o 
 -29  -3   0     1655.80     1293.99    148.78 o 
 -29  -3   0     1655.80     1395.15    140.24 o 
 -31   3   0       31.29       78.82     44.34 o 
  31   3   0       31.29       63.39     65.36 o 
 -31  -3   0       31.29      -24.96     39.74 o 
  31  -3   0       31.29       -7.88     65.03 o 
  33   3   0      850.04      675.57     77.84 o 
 -33   3   0      850.04      692.65     69.30 o 
  33  -3   0      850.04      812.19     72.91 o 
   0   4   0    38562.02    45388.62   3078.98 o 
   0   4   0    38562.02    44149.48   3075.70 o 
   0  -4   0    38562.02    40057.63   2797.52 o 
   0  -4   0    38562.02    40753.23   2992.28 o 
  -2   4   0    19638.34    20849.38   1402.04 o 
   2   4   0    19638.34    20217.50   1401.72 o 
   2  -4   0    19638.34    18971.12   1369.20 o 
  -2  -4   0    19638.34    17510.62   1367.89 o 
  -2  -4   0    19638.34    19145.52   1279.87 o 
   4   4   0     9201.47    10162.77    721.22 o 
  -4   4   0     9201.48    10536.85    721.22 o 
  -4  -4   0     9201.47     9231.36    708.41 o 
  -4  -4   0     9201.47    10208.42    663.09 o 
   4  -4   0     9201.48     9184.40    706.77 o 
   6   4   0    11926.24    13126.48    924.19 o 
  -6   4   0    11926.24    13369.18    923.20 o 
   6  -4   0    11926.24    11210.12    901.53 o 
  -6  -4   0    11926.24    12829.91    847.99 o 
  -8   4   0    42770.00    49116.57   3454.04 o 
   8   4   0    42769.99    49595.41   3456.01 o 
   8  -4   0    42770.00    44578.07   3356.50 o 
  -8  -4   0    42769.99    47668.22   3145.98 o 
 -10   4   0      170.54      241.06     81.12 o 
  10   4   0      170.54      411.52     89.66 o 
 -10  -4   0      170.54      261.43     67.33 o 
  10  -4   0      170.54      326.13     78.82 o 
  10  -4   0      170.54      271.61     79.15 o 
 -10  -4   0      170.54      197.05     58.46 o 
 -10  -4   0      170.54      247.63     62.40 o 
 -10  -4   0      170.54      257.48     45.98 o 
  10  -4   0      170.54      260.11     76.52 o 
  12   4   0    14281.62    14818.85   1090.37 o 
 -12   4   0    14281.63    16240.27   1087.74 o 
 -12  -4   0    14281.62    14200.10   1227.32 o 
 -12  -4   0    14281.62    14006.66   1274.94 o 
 -12  -4   0    14281.62    14839.21   1066.07 o 
  12  -4   0    14281.63    15239.23   1238.82 o 
  12  -4   0    14281.63    14843.15   1298.92 o 
 -12  -4   0    14281.62    15710.20   1279.21 o 
 -12  -4   0    14281.62    13076.56   1299.58 o 
  12  -4   0    14281.63    14330.81   1060.81 o 
  12  -4   0    14281.63    15906.92    981.66 o 
 -12  -4   0    14281.62    15478.66    993.48 o 
  12  -4   0    14281.63    13448.66   1301.22 o 
 -14   4   0     4626.24     4792.37    339.92 o 
  14   4   0     4626.24     4668.56    354.70 o 
 -14   4   0     4626.24     3795.28    363.57 o 
  14  -4   0     4626.24     4511.24    344.19 o 
  14  -4   0     4626.24     4374.62    387.21 o 
  14  -4   0     4626.24     4512.56    298.21 o 
  14  -4   0     4626.24     4322.07    381.96 o 
 -14  -4   0     4626.24     4470.52    311.35 o 
  14  -4   0     4626.24     4121.07    390.17 o 
 -14  -4   0     4626.24     4411.40    384.26 o 
 -14  -4   0     4626.24     4764.46    327.44 o 
 -14  -4   0     4626.24     4126.66    393.78 o 
 -14  -4   0     4626.24     4349.66    383.60 o 
 -14  -4   0     4626.24     3969.34    364.22 o 
  14  -4   0     4626.24     3903.00    395.42 o 
 -14  -4   0     4626.24     3697.73    384.91 o 
 -16   4   0    19742.13    21197.19   1446.05 o 
  16   4   0    19742.13    20836.90   1451.97 o 
 -16   4   0    19742.13    18939.27   1632.93 o 
  16   4   0    19742.13    18233.15   1634.90 o 
 -16  -4   0    19742.13    19139.28   1743.94 o 
  16  -4   0    19742.13    20232.93   1747.22 o 
 -16  -4   0    19742.13    20194.18   1314.03 o 
 -16  -4   0    19742.13    20881.90   1419.78 o 
 -16  -4   0    19742.13    19435.19   1694.67 o 
  16  -4   0    19742.13    19240.43   1640.81 o 
 -16  -4   0    19742.13    20335.40   1727.84 o 
 -16  -4   0    19742.13    16309.90   1625.37 o 
 -16  -4   0    19742.13    19516.64   1694.34 o 
  16  -4   0    19742.13    20451.99   1303.52 o 
  18   4   0     6985.50     6811.20    601.35 o 
 -18   4   0     6985.50     7103.83    547.81 o 
  18   4   0     6985.50     7483.81    560.62 o 
 -18   4   0     6985.50     7206.62    599.38 o 
 -18  -4   0     6985.50     6528.10    628.60 o 
 -18  -4   0     6985.50     7337.01    629.92 o 
  18  -4   0     6985.50     7194.14    540.92 o 
 -18  -4   0     6985.50     6952.42    622.04 o 
  18  -4   0     6985.50     6821.71    482.78 o 
 -18  -4   0     6985.50     7183.30    530.73 o 
 -18  -4   0     6985.50     7499.91    497.89 o 
 -18  -4   0     6985.50     6995.77    636.82 o 
  18  -4   0     6985.50     6862.43    608.57 o 
  20   4   0     6100.64     5950.40    509.72 o 
  20  -4   0     6100.64     4798.28    509.06 o 
 -20  -4   0     6100.64     5179.26    527.78 o 
 -20  -4   0     6100.64     6466.35    527.78 o 
 -20  -4   0     6100.64     5383.21    519.90 o 
  20  -4   0     6100.64     5535.27    407.58 o 
 -20  -4   0     6100.64     7576.76    535.99 o 
  22   4   0     1224.36     1264.76    146.81 o 
 -22  -4   0     1224.36      899.23    150.75 o 
  22  -4   0     1224.36     1057.53    136.30 o 
 -22  -4   0     1224.36     1419.78    128.74 o 
 -22  -4   0     1224.36     1687.77    135.64 o 
 -24  -4   0     8404.25     8609.33    775.08 o 
 -24  -4   0     8404.25     8762.37    767.53 o 
 -24  -4   0     8404.25     8711.79    756.69 o 
  24  -4   0     8404.25     8390.27    586.24 o 
 -26  -4   0     1669.33     1599.10    170.45 o 
  26  -4   0     1669.33     1896.32    165.85 o 
 -26  -4   0     1669.33     1742.29    166.51 o 
  26  -4   0     1669.33     1501.23    170.78 o 
 -26  -4   0     1669.33     1629.97    161.58 o 
  28   4   0       20.92       92.29     60.76 o 
  28  -4   0       20.92      783.29     97.87 o 
  28  -4   0       20.92       60.43     75.54 o 
 -28  -4   0       20.92      491.98     67.00 o 
 -30   4   0      327.58      330.07     59.44 o 
  30  -4   0      327.58      206.91     53.53 o 
  30  -4   0      327.58      355.36     67.66 o 
 -30  -4   0      327.58      246.32     47.62 o 
   1   5   0    48692.79    48045.58   3837.97 o 
  -1   5   0    48692.79    49733.02   3838.30 o 
   1  -5   0    48692.79    55246.62   4629.47 o 
  -1  -5   0    48692.79    52997.89   4628.49 o 
  -1  -5   0    48692.79    54248.54   4566.42 o 
  -1  -5   0    48692.79    54330.64   4394.98 o 
   1  -5   0    48692.79    53069.82   4565.43 o 
  -1  -5   0    48692.79    55244.97   4409.76 o 
   1  -5   0    48692.79    57291.71   3498.38 o 
  -1  -5   0    48692.79    50231.57   4552.62 o 
   1  -5   0    48692.79    54463.32   4409.76 o 
   1  -5   0    48692.79    49533.67   4551.97 o 
  -1  -5   0    48692.79    56754.41   3498.05 o 
   3   5   0      624.42      586.24     64.04 o 
  -3   5   0      624.42      615.47     66.34 o 
   3  -5   0      624.42      453.23     76.19 o 
   3  -5   0      624.42      701.84     79.48 o 
   3  -5   0      624.42      526.14    103.78 o 
   3  -5   0      624.42      431.88     95.57 o 
  -3  -5   0      624.42      539.27     87.03 o 
  -3  -5   0      624.42      506.10     84.41 o 
  -3  -5   0      624.42      305.11     96.56 o 
  -3  -5   0      624.42      607.91     68.64 o 
  -3  -5   0      624.42      674.26    105.75 o 
   3  -5   0      624.42      571.13     83.75 o 
  -5   5   0    13674.37    12637.78    986.59 o 
   5   5   0    13674.37    12889.03    988.89 o 
   5  -5   0    13674.37    14439.19   1194.15 o 
  -5  -5   0    13674.37    13179.03   1133.72 o 
  -5  -5   0    13674.37    13981.37    901.53 o 
   5  -5   0    13674.37    15005.72    905.80 o 
  -5  -5   0    13674.37    13500.23   1174.45 o 
  -5  -5   0    13674.37    14415.54   1132.08 o 
   5  -5   0    13674.37    12515.94   1129.45 o 
  -5  -5   0    13674.37    13198.07   1190.21 o 
  -5  -5   0    13674.37    15072.72   1178.72 o 
   5  -5   0    13674.37    14783.38   1138.32 o 
   5  -5   0    13674.37    13705.16   1172.80 o 
   5  -5   0    13674.37    12112.30   1171.49 o 
  -5  -5   0    13674.37    11933.64    905.14 o 
  -7   5   0     2670.06     2603.42    225.63 o 
   7   5   0     2670.06     2840.22    235.48 o 
   7  -5   0     2670.06     2895.72    276.53 o 
  -7  -5   0     2670.06     3052.05    269.64 o 
  -7  -5   0     2670.06     2465.81    256.17 o 
   7  -5   0     2670.06     2628.05    253.87 o 
  -7  -5   0     2670.06     3117.08    211.18 o 
  -7  -5   0     2670.06     3169.96    259.46 o 
  -7  -5   0     2670.06     3014.61    268.65 o 
   7  -5   0     2670.06     3331.54    267.67 o 
  -7  -5   0     2670.06     2658.27    215.12 o 
   7  -5   0     2670.06     3094.42    215.45 o 
   9   5   0     4354.41     5154.95    349.12 o 
  -9   5   0     4354.41     4769.06    340.25 o 
  -9  -5   0     4354.41     4271.82    400.68 o 
   9  -5   0     4354.41     3911.21    403.96 o 
   9  -5   0     4354.41     4492.85    311.68 o 
   9  -5   0     4354.41     4482.34    388.85 o 
  -9  -5   0     4354.41     4460.99    322.51 o 
  -9  -5   0     4354.41     4526.68    385.57 o 
  -9  -5   0     4354.41     4158.84    305.11 o 
  -9  -5   0     4354.41     4035.03    396.08 o 
 -11   5   0     2090.12     2521.32    184.90 o 
  11   5   0     2090.12     2642.18    196.40 o 
 -11  -5   0     2090.12     2052.98    195.08 o 
  11  -5   0     2090.12     1978.43    220.37 o 
 -11  -5   0     2090.12     2316.38    178.66 o 
 -11  -5   0     2090.12     1890.08    197.05 o 
 -11  -5   0     2090.12     1728.17    204.61 o 
  11  -5   0     2090.12     1351.14    151.40 o 
 -11  -5   0     2090.12     1912.09    184.90 o 
  13   5   0     3605.47     3751.92    289.01 o 
  13  -5   0     3605.47     3479.00    316.93 o 
 -13  -5   0     3605.47     3148.94    290.00 o 
  13  -5   0     3605.47     3289.83    323.50 o 
 -13  -5   0     3605.47     3241.88    251.90 o 
 -13  -5   0     3605.47     3375.22    314.96 o 
 -13  -5   0     3605.47     3143.35    300.51 o 
  15   5   0      722.54      863.10    130.38 o 
  15  -5   0      722.54      787.89    106.74 o 
 -15  -5   0      722.54      492.97     90.32 o 
  15  -5   0      722.54      943.24     93.93 o 
 -15  -5   0      722.54      469.98     91.30 o 
 -15  -5   0      722.54      746.18     94.91 o 
 -15  -5   0      722.54      863.10    108.05 o 
 -15  -5   0      722.54      982.32    129.40 o 
 -17   5   0    14079.32    14227.69   1179.70 o 
  17   5   0    14079.32    13314.34   1181.67 o 
 -17  -5   0    14079.32    14764.33   1226.99 o 
  17  -5   0    14079.32    15963.74   1197.44 o 
 -17  -5   0    14079.32    12796.41   1224.04 o 
 -17  -5   0    14079.32    13823.39   1176.75 o 
 -17  -5   0    14079.32    13792.20   1257.54 o 
 -17  -5   0    14079.32    14293.04   1246.37 o 
  19   5   0     2198.68     2152.82    197.71 o 
 -19  -5   0     2198.68     2103.23    196.40 o 
  19  -5   0     2198.68     1991.24    218.07 o 
  19  -5   0     2198.68     1554.76    177.02 o 
 -19  -5   0     2198.68     1650.01    201.65 o 
 -19  -5   0     2198.68     2046.74    197.71 o 
 -19  -5   0     2198.68     2274.34    193.44 o 
  21   5   0     6640.81     6527.11    560.29 o 
  21  -5   0     6640.81     6901.84    589.85 o 
 -21  -5   0     6640.81     6871.63    583.28 o 
  21  -5   0     6640.81     6088.99    559.31 o 
 -21  -5   0     6640.81     6189.82    587.22 o 
  23   5   0      190.49      158.30     76.19 o 
  23  -5   0      190.49      134.98     74.88 o 
 -23  -5   0      190.49      350.43     64.70 o 
 -23  -5   0      190.49      222.34     59.44 o 
  23  -5   0      190.49      295.91     91.96 o 
  25   5   0     2352.88     2688.48    249.27 o 
  25  -5   0     2352.88     2371.23    207.24 o 
  25  -5   0     2352.88     2917.72    260.11 o 
 -25  -5   0     2352.88     2656.63    251.90 o 
 -25  -5   0     2352.88     2915.43    255.84 o 
  27   5   0     1951.82     1850.34    162.90 o 
 -27  -5   0     1951.82     1767.91    154.69 o 
  27  -5   0     1951.83      861.79    130.38 o 
  27  -5   0     1951.83     1710.11    166.18 o 
  29   5   0     1812.27     2365.31    173.41 o 
 -29   5   0     1812.27     1664.13    161.91 o 
  29  -5   0     1812.27     1965.62    177.35 o 
 -29  -5   0     1812.27     1478.57    166.84 o 
   0  -6   0    75028.51    75165.57   6660.78 o 
   0  -6   0    75028.51    77400.17   6571.45 o 
   0  -6   0    75028.51    79539.87   6326.44 o 
   0  -6   0    75028.51    69933.77   6550.76 o 
   0  -6   0    75028.51    80076.18   6347.46 o 
   0  -6   0    75028.51    77161.08   5032.45 o 
   2  -6   0     1627.16     1620.45    193.77 o 
  -2  -6   0     1627.15     1899.28    164.54 o 
  -2  -6   0     1627.15     1495.32    187.53 o 
   2  -6   0     1627.16     1914.72    158.96 o 
   2  -6   0     1627.16     1843.12    196.73 o 
  -2  -6   0     1627.15     1816.85    200.67 o 
   2  -6   0     1627.16     1617.82    182.28 o 
  -2  -6   0     1627.15     2148.55    201.98 o 
  -2  -6   0     1627.15     2011.27    198.37 o 
  -2  -6   0     1627.15     1496.63    189.83 o 
   4  -6   0     5645.68     6785.25    524.82 o 
  -4  -6   0     5645.68     6244.67    537.63 o 
   4  -6   0     5645.68     6490.66    417.76 o 
  -4  -6   0     5645.68     6263.06    519.24 o 
  -4  -6   0     5645.68     5289.28    534.68 o 
   4  -6   0     5645.68     6235.14    548.14 o 
  -4  -6   0     5645.68     6119.54    415.13 o 
   4  -6   0     5645.68     5404.89    530.41 o 
   4  -6   0     5645.68     6197.70    521.54 o 
   4  -6   0     5645.68     5397.00    530.73 o 
  -4  -6   0     5645.68     5622.63    543.54 o 
  -4  -6   0     5645.68     6617.43    527.45 o 
  -6  -6   0     3036.36     3561.77    310.69 o 
   6  -6   0     3036.36     3882.64    318.57 o 
  -6  -6   0     3036.36     3376.21    253.54 o 
   6  -6   0     3036.36     3231.37    307.08 o 
   6  -6   0     3036.36     3626.47    333.35 o 
  -6  -6   0     3036.36     3104.93    322.51 o 
   6  -6   0     3036.36     3758.82    256.83 o 
   8   6   0     2344.98     2361.37    206.25 o 
  -8  -6   0     2344.98     2577.15    198.04 o 
  -8  -6   0     2344.98     2791.94    244.68 o 
   8  -6   0     2344.98     2629.37    254.86 o 
   8  -6   0     2344.98     2988.34    210.19 o 
  -8  -6   0     2344.98     2321.96    245.99 o 
   8  -6   0     2344.98     2270.73    233.84 o 
   8  -6   0     2344.98     2674.69    244.35 o 
 -10  -6   0     3607.40     3195.57    347.80 o 
 -10  -6   0     3607.40     3870.16    339.59 o 
  10  -6   0     3607.40     4215.66    289.01 o 
 -10  -6   0     3607.40     4126.98    358.97 o 
  10  -6   0     3607.40     3973.28    375.06 o 
 -10  -6   0     3607.40     3658.98    359.30 o 
  12  -6   0      595.70      746.51    118.56 o 
  12  -6   0      595.70      930.76     95.57 o 
 -12  -6   0      595.70      698.89     87.69 o 
 -12  -6   0      595.70      731.73     96.23 o 
 -12  -6   0      595.70      753.08    104.44 o 
  14  -6   0       58.41      175.05     88.35 o 
 -14  -6   0       58.41      129.40     60.10 o 
 -14  -6   0       58.41       59.12     72.91 o 
  14  -6   0       58.41      130.38     90.65 o 
 -16  -6   0        1.22       89.66     60.43 o 
 -16  -6   0        1.22      -17.41     52.22 o 
  16  -6   0        1.22       29.56    121.52 o 
  16  -6   0        1.22      -42.70     48.28 o 
  18  -6   0       71.39      -24.30     67.98 o 
 -18  -6   0       71.39      125.79     60.76 o 
 -18  -6   0       71.39       91.30     54.19 o 
  20   6   0      313.72      229.24     72.58 o 
  20  -6   0      313.72      105.75     51.56 o 
 -20  -6   0      313.72      284.42     57.15 o 
  22   6   0      774.65     1040.78    112.65 o 
  22  -6   0      774.65      970.17    120.20 o 
 -24  -6   0      481.70      676.23     71.93 o 
 -24  -6   0      481.70      424.00     66.67 o 
  24  -6   0      481.70      394.77     75.87 o 
 -26   6   0      177.69      214.13     39.74 o 
  26   6   0      177.69      198.37     51.23 o 
 -26  -6   0      177.69      196.73     44.67 o 
  26  -6   0      177.69      308.06     65.36 o 
  -1  -7   0     3911.53     3452.73    354.04 o 
  -1  -7   0     3911.53     4126.00    285.40 o 
   1  -7   0     3911.53     3461.60    357.33 o 
   1  -7   0     3911.53     4292.18    286.71 o 
  -1  -7   0     3911.53     4431.76    363.89 o 
   1  -7   0     3911.53     4229.12    355.36 o 
  -3  -7   0       98.28      103.45     78.49 o 
  -3  -7   0       98.28      222.02     68.64 o 
   3  -7   0       98.28      202.31     76.19 o 
   3  -7   0       98.28      191.14     89.66 o 
  -5  -7   0      260.75      271.61     83.09 o 
   5  -7   0      260.75      275.88     64.70 o 
   5  -7   0      260.75      225.96     89.00 o 
  -5  -7   0      260.75      469.65     73.90 o 
   7  -7   0     3269.52     3733.20    265.70 o 
   9  -7   0     2232.81     3502.32    238.44 o 
  -9  -7   0     2232.81     2483.88    279.16 o 
 -11  -7   0     1501.46     2038.53    206.58 o 
  11  -7   0     1501.46     2099.29    168.48 o 
 -13  -7   0      141.91      214.13     61.74 o 
  13  -7   0      141.91      145.49     79.48 o 
 -13  -7   0      141.91      290.66     52.55 o 
  15  -7   0      141.58      165.85     77.51 o 
 -15  -7   0      141.58      351.74     58.13 o 
 -17  -7   0       51.69      157.32     47.62 o 
  17  -7   0       51.69       88.02     67.98 o 
  19  -7   0     1159.48     1083.14     93.27 o 
  21  -7   0      453.70      405.28     67.00 o 
  21  -7   0      453.70      553.07     82.11 o 
   0  -8   0      287.16      346.82     58.46 o 
   2  -8   0        1.02       58.46     57.15 o 
   4  -8   0      909.42      879.19     89.33 o 
   6  -8   0     2977.65     3148.28    227.93 o 
   8  -8   0      181.27      288.36     67.33 o 
  10  -8   0     2686.36     2839.89    202.97 o 
  12  -8   0       87.08       94.91     54.85 o 
 -14  -8   0       97.92       63.06     61.42 o 
  14  -8   0       97.92       75.54     49.26 o 
  35  -1  -1      890.84      757.02     81.12 o 
 -33  -1   1      556.23      497.89     81.45 o 
  33  -1  -1      556.23      574.09     77.18 o 
  33   1  -1      556.23      887.73    137.28 o 
 -33   1   1      556.23      711.04    115.61 o 
 -31   1   1       26.02      553.07    111.99 o 
 -29  -1   1     3065.97     2839.23    294.60 o 
  29   1  -1     3065.97     2781.76    253.22 o 
 -29   1   1     3065.97     2536.42    294.93 o 
 -29   1   1     3065.97     2672.39    243.03 o 
  29   1  -1     3065.97     2708.85    322.84 o 
  27  -1  -1      309.56      693.63    151.08 o 
 -27  -1   1      309.56      900.21    133.34 o 
 -27   1   1      309.56      595.11     93.27 o 
  27   1  -1      309.56      498.88    106.74 o 
 -25  -1   1     3128.20     3211.67    280.47 o 
  25  -1  -1     3128.20     2878.31    289.34 o 
 -25  -1   1     3128.20     2567.62    257.16 o 
 -25  -1   1     3128.20     3011.98    319.56 o 
  25  -1  -1     3128.20     3167.66    341.56 o 
  25  -1  -1     3128.20     2637.25    290.98 o 
  25   1  -1     3128.20     2805.08    275.88 o 
 -25   1   1     3128.20     3111.82    269.97 o 
 -23  -1   1     8632.07     7744.25    607.59 o 
  23  -1  -1     8632.06     8196.50    723.85 o 
  23  -1  -1     8632.06     7685.14    625.65 o 
 -23  -1   1     8632.07     8476.31    717.61 o 
 -23  -1   1     8632.07     7662.81    794.79 o 
  23  -1  -1     8632.06     8061.84    805.95 o 
 -23  -1   1     8632.07     7772.83    551.75 o 
  23   1  -1     8632.07     8002.07    679.18 o 
 -23   1   1     8632.06     7935.73    674.26 o 
 -21  -1   1      507.29      706.44    106.08 o 
  21  -1  -1      507.29      673.27    130.38 o 
 -21  -1   1      507.29      683.45    105.42 o 
  21  -1  -1      507.29      715.97    106.41 o 
  21  -1  -1      507.29      554.71    114.62 o 
 -21  -1   1      507.29      569.49     81.45 o 
 -21  -1   1      507.29      542.56     91.30 o 
  21   1  -1      507.29      683.45     96.89 o 
 -21   1   1      507.29      636.82     95.24 o 
  19  -1  -1        9.47      125.79     88.67 o 
 -19  -1   1        9.47       42.04     46.64 o 
 -19  -1   1        9.47      108.05     85.72 o 
 -19  -1   1        9.47      -37.44     60.43 o 
  19  -1  -1        9.47       28.57     67.98 o 
  19  -1  -1        9.47      -51.89     71.60 o 
 -19  -1   1        9.47       16.42     50.25 o 
 -19   1   1        9.47       32.84     76.52 o 
  19   1  -1        9.47       75.87     88.02 o 
  19   1  -1        9.47       24.96     55.50 o 
 -19   1   1        9.47        6.90     60.76 o 
  17  -1  -1     3717.59     3517.76    296.57 o 
 -17  -1   1     3717.57     3696.09    261.43 o 
 -17  -1   1     3717.57     3678.36    285.73 o 
 -17   1   1     3717.59     3675.07    289.34 o 
  17   1  -1     3717.57     3377.52    291.64 o 
  17   1  -1     3717.57     3306.25    291.97 o 
 -15  -1   1     8157.00     8425.41    589.19 o 
 -15  -1   1     8157.00     7795.49    537.63 o 
  15  -1  -1     8157.01     8082.86    590.51 o 
  15   1  -1     8157.00     8015.86    600.69 o 
  15   1  -1     8157.00     7806.33    593.13 o 
 -15   1   1     8157.01     7560.99    588.54 o 
 -15   1   1     8157.01     7790.89    596.75 o 
  13  -1  -1     8004.14     7746.55    556.02 o 
 -13  -1   1     8004.13     7865.11    555.69 o 
 -13  -1   1     8004.13     7942.62    509.06 o 
 -13  -1   1     8004.13     6924.18    558.32 o 
 -13   1   1     8004.14     7703.86    564.56 o 
 -13   1   1     8004.14     7189.54    554.71 o 
  13   1  -1     8004.13     7775.13    565.88 o 
 -13   1   1     8004.14     6897.90    499.53 o 
  13   1  -1     8004.13     7538.00    558.65 o 
 -11  -1   1     9471.07     8319.98    675.90 o 
 -11  -1   1     9471.07     9483.92    670.97 o 
 -11  -1   1     9471.07     9867.52    617.11 o 
  11  -1  -1     9471.07     9277.01    679.18 o 
  11  -1  -1     9471.07     9523.00    672.94 o 
  11   1  -1     9471.07     9475.05    682.79 o 
 -11   1   1     9471.07     8804.08    671.96 o 
  11   1  -1     9471.07     8742.67    671.96 o 
 -11   1   1     9471.07     8711.79    607.91 o 
 -11   1   1     9471.07     9688.53    681.48 o 
  -9  -1   1     6883.60     8272.69    577.04 o 
   9  -1  -1     6883.60     8096.98    575.40 o 
  -9  -1   1     6883.60     7573.80    580.98 o 
  -9  -1   1     6883.60     8282.87    529.09 o 
   9  -1  -1     6883.60     7542.27    582.63 o 
   9   1  -1     6883.60     7822.42    582.63 o 
  -9   1   1     6883.60     8239.85    583.28 o 
  -9   1   1     6883.60     7671.67    521.21 o 
  -9   1   1     6883.60     7747.21    575.73 o 
   9   1  -1     6883.60     7551.47    577.70 o 
  -7  -1   1     6089.75     5521.15    425.64 o 
  -7  -1   1     6089.75     5862.38    387.21 o 
  -7  -1   1     6089.75     5922.81    422.35 o 
   7  -1  -1     6089.74     5889.97    423.01 o 
   7   1  -1     6089.75     5963.86    428.92 o 
  -7   1   1     6089.74     5506.04    380.64 o 
   7   1  -1     6089.75     5678.13    424.98 o 
  -7   1   1     6089.74     5547.75    423.67 o 
  -7   1   1     6089.74     5970.76    427.28 o 
  -5  -1   1    10661.93     9824.50    663.42 o 
  -5  -1   1    10661.93    10441.28    721.22 o 
   5  -1  -1    10661.90    10279.04    720.89 o 
   5   1  -1    10661.93    10059.98    728.45 o 
  -5   1   1    10661.90    10139.46    727.79 o 
  -5   1   1    10661.90     9536.80    720.89 o 
   5   1  -1    10661.93     9818.58    722.21 o 
   3  -1  -1      989.83     1038.48     88.35 o 
  -3  -1   1      989.83     1118.61     82.43 o 
  -3  -1   1      989.83     1033.88     89.66 o 
   3  -1  -1      989.83     1104.82     84.41 o 
   3  -1  -1      989.83      991.19     82.76 o 
  -3  -1   1      989.83     1050.63     84.73 o 
  -3   1   1      989.83     1077.23     83.09 o 
   3   1  -1      989.83     1090.04     86.38 o 
   3   1  -1      989.83     1003.99     86.38 o 
   3   1  -1      989.83     1019.10     87.69 o 
  -3   1   1      989.83     1046.03     84.41 o 
   1  -1  -1      146.94      132.03     15.44 o 
  -1  -1   1      146.94      118.89     19.05 o 
   1  -1  -1      146.94       89.00     23.65 o 
  -1  -1   1      146.94       81.45     28.90 o 
  -1  -1   1      146.94      104.44     18.72 o 
   1  -1  -1      146.94      143.19     18.06 o 
   1  -1  -1      146.94       78.49     20.03 o 
  -1  -1   1      146.94      113.31     22.00 o 
   1   1  -1      146.94       93.27     18.06 o 
   1   1  -1      146.94      124.80     19.38 o 
  -1  -1  -1     3194.72     2897.03    192.79 o 
  -1  -1  -1     3194.72     2782.09    197.38 o 
   1  -1   1     3194.71     2795.55    207.24 o 
  -1  -1  -1     3194.72     2840.55    205.27 o 
   1  -1   1     3194.71     2914.44    208.22 o 
  -1  -1  -1     3194.72     2806.72    206.25 o 
   1  -1   1     3194.71     2762.05    207.24 o 
  -1  -1  -1     3194.72     2877.00    205.92 o 
  -1   1  -1     3194.71     2815.91    209.53 o 
  -1   1  -1     3194.71     3036.29    209.86 o 
  -3  -1  -1     4934.31     4610.10    326.78 o 
   3  -1   1     4934.31     4563.79    327.77 o 
  -3  -1  -1     4934.31     4792.04    303.14 o 
   3   1   1     4934.31     4643.92    330.72 o 
   3   1   1     4934.31     4328.97    326.78 o 
  -3   1  -1     4934.31     4518.47    332.37 o 
  -3   1  -1     4934.31     4426.51    327.44 o 
   3   1   1     4934.31     4142.09    329.74 o 
   5  -1   1     9970.29    10288.56    718.26 o 
  -5  -1  -1     9970.24     9865.55    660.13 o 
  -5  -1  -1     9970.24     9851.43    717.61 o 
  -5   1  -1     9970.29    10333.23    717.94 o 
   5   1   1     9970.24     9847.49    725.16 o 
   5   1   1     9970.24     9445.82    717.94 o 
  -5   1  -1     9970.29    10010.38    726.15 o 
   7  -1   1    58824.60    57233.26   4180.85 o 
  -7  -1  -1    58824.54    57313.06   3817.28 o 
  -7  -1  -1    58824.54    57612.91   4138.81 o 
   7  -1   1    58824.60    61926.45   4155.89 o 
  -7  -1  -1    58824.54    55246.95   4179.20 o 
   7   1   1    58824.54    57540.66   4139.46 o 
   7   1   1    58824.54    57373.17   4180.52 o 
  -7   1  -1    58824.60    59123.34   4139.79 o 
  -7   1  -1    58824.60    59009.38   4206.79 o 
  -7   1  -1    58824.60    56936.03   3797.25 o 
  -9  -1  -1    17923.59    18213.45   1267.06 o 
  -9  -1  -1    17923.59    17842.00   1163.28 o 
  -9  -1  -1    17923.59    16587.75   1278.56 o 
   9  -1   1    17923.60    18119.85   1268.38 o 
   9  -1   1    17923.60    17203.54   1280.86 o 
  -9   1  -1    17923.60    18049.56   1281.51 o 
   9   1   1    17923.59    17858.75   1280.53 o 
  -9   1  -1    17923.60    17260.69   1156.71 o 
   9   1   1    17923.59    17755.95   1267.72 o 
  -9   1  -1    17923.60    16985.47   1268.05 o 
 -11  -1  -1     7206.51     8267.11    554.38 o 
 -11  -1  -1     7206.51     7566.58    609.56 o 
  11  -1   1     7206.48     7882.19    615.14 o 
 -11  -1  -1     7206.51     8616.88    604.63 o 
  11  -1   1     7206.48     8806.05    606.27 o 
  11   1   1     7206.51     8360.05    605.94 o 
 -11   1  -1     7206.48     8280.90    605.62 o 
 -11   1  -1     7206.48     8329.18    613.17 o 
  11   1   1     7206.51     8094.68    613.50 o 
 -11   1  -1     7206.48     8080.56    547.16 o 
 -13  -1  -1     6391.30     6588.86    495.92 o 
  13  -1   1     6391.30     6653.23    498.55 o 
 -13  -1  -1     6391.30     6968.84    455.20 o 
  13   1   1     6391.30     6820.07    506.76 o 
 -13   1  -1     6391.30     6723.84    505.77 o 
 -13   1  -1     6391.30     6586.56    447.31 o 
  13   1   1     6391.30     6395.09    499.21 o 
 -13   1  -1     6391.30     6554.04    498.22 o 
 -15  -1  -1     8677.95     8578.45    551.10 o 
  15  -1   1     8677.94     8359.39    604.63 o 
 -15  -1  -1     8677.95     8219.48    603.32 o 
 -15   1  -1     8677.94     8025.71    603.64 o 
  15   1   1     8677.95     7792.53    613.17 o 
 -15   1  -1     8677.94     8098.62    611.20 o 
  15   1   1     8677.95     7539.97    606.60 o 
 -17  -1  -1     6657.16     6629.58    490.99 o 
 -17  -1  -1     6657.16     6673.92    446.33 o 
  17  -1   1     6657.16     6379.32    495.59 o 
 -17   1  -1     6657.16     6282.44    498.55 o 
  17   1   1     6657.16     6272.25    505.77 o 
 -19  -1  -1     3863.19     3483.27    366.52 o 
  19  -1   1     3863.17     3531.55    299.52 o 
 -19  -1  -1     3863.19     3779.51    296.90 o 
  19  -1   1     3863.17     3384.74    372.76 o 
  19  -1   1     3863.17     3556.18    335.98 o 
 -19  -1  -1     3863.19     3695.43    264.38 o 
 -19  -1  -1     3863.19     3492.14    324.81 o 
 -19   1  -1     3863.17     3489.18    308.06 o 
  19   1   1     3863.19     3307.56    306.75 o 
  19   1   1     3863.19     3575.89    313.97 o 
 -19   1  -1     3863.17     3356.83    292.30 o 
 -21  -1  -1      728.25      852.26    119.88 o 
 -21  -1  -1      728.25      877.22     98.20 o 
  21  -1   1      728.25      917.95    144.18 o 
 -21  -1  -1      728.25      714.98    130.71 o 
  21  -1   1      728.25      573.10    141.55 o 
  21  -1   1      728.25      811.54    118.56 o 
 -21  -1  -1      728.25      772.78    105.10 o 
  21   1   1      728.25      824.02    122.50 o 
 -21   1  -1      728.25      782.64     99.18 o 
  23  -1   1     1074.54     1263.78    160.27 o 
 -23  -1  -1     1074.54     1364.28    171.77 o 
  23  -1   1     1074.54     1043.73    180.31 o 
 -23  -1  -1     1074.54     1889.43    172.09 o 
 -23  -1  -1     1074.54     1286.44    142.86 o 
  23  -1   1     1074.54     1189.23    210.85 o 
  23   1   1     1074.54     1223.71    156.00 o 
 -23   1  -1     1074.54     1180.36    140.24 o 
 -25  -1  -1     1233.83     1364.93    180.96 o 
 -25  -1  -1     1233.83     1303.52    143.19 o 
  25  -1   1     1233.83     1287.10    223.00 o 
  25   1   1     1233.83     1403.03    158.30 o 
 -25   1  -1     1233.83     1335.70    141.55 o 
 -27  -1  -1     2942.93     2927.58    308.72 o 
  27  -1   1     2942.93     3048.44    327.44 o 
 -27   1  -1     2942.93     2661.23    311.68 o 
  27   1   1     2942.93     2897.03    267.67 o 
 -27   1  -1     2942.93     2886.85    257.48 o 
 -29  -1  -1      286.57      316.60     90.32 o 
  29  -1   1      286.57      270.95    117.90 o 
 -29   1  -1      286.57      249.60     55.50 o 
  29   1   1      286.57      312.00    116.26 o 
 -29   1  -1      286.57      255.19    105.10 o 
  29   1   1      286.57      281.13     77.18 o 
 -31  -1  -1     3623.05     5144.77    478.19 o 
  31   1   1     3623.05     5594.06    496.91 o 
 -31   1  -1     3623.06     3644.53    478.84 o 
 -33  -1  -1      605.33      581.31     93.93 o 
  33  -1   1      605.33      595.11     76.19 o 
 -33   1  -1      605.33      788.22    110.02 o 
  34  -2  -1     1935.44     1697.96    135.31 o 
 -34   2   1     1935.44     1745.25    193.44 o 
 -32  -2   1      958.01     1031.91    128.09 o 
  32  -2  -1      958.01     1148.83    108.05 o 
 -32   2   1      958.01     1356.39    121.19 o 
 -30  -2   1      798.46     1158.68    120.20 o 
 -30  -2   1      798.46      738.96    117.58 o 
  30  -2  -1      798.46      855.22    108.05 o 
 -30   2   1      798.46     1393.83    115.93 o 
  30   2  -1      798.46      804.31    126.12 o 
 -28  -2   1     5510.07     5814.76    588.87 o 
 -28  -2   1     5510.07     5535.27    533.03 o 
 -28  -2   1     5510.07     6088.67    525.48 o 
  28  -2  -1     5510.07     6317.91    414.14 o 
  28  -2  -1     5510.07     5666.64    540.92 o 
  28   2  -1     5510.07     6123.81    512.01 o 
 -28   2   1     5510.07     5866.98    505.77 o 
 -26  -2   1     2743.32     3083.58    334.34 o 
 -26  -2   1     2743.32     3238.92    298.21 o 
  26  -2  -1     2743.32     3005.41    309.70 o 
 -26   2   1     2743.32     3007.38    287.04 o 
  26   2  -1     2743.32     3614.31    294.93 o 
 -24  -2   1       91.22      125.46     72.25 o 
 -24  -2   1       91.22      319.23     72.58 o 
  24  -2  -1       91.22      237.78     89.00 o 
  24  -2  -1       91.22      126.12    112.98 o 
 -24  -2   1       91.22      162.57     65.03 o 
 -24   2   1       91.22      268.98     63.06 o 
 -22  -2   1     2925.36     2894.08    313.65 o 
  22  -2  -1     2925.37     2958.45    336.64 o 
 -22  -2   1     2925.36     2947.28    232.20 o 
 -22  -2   1     2925.36     3210.68    281.46 o 
  22  -2  -1     2925.37     2615.57    275.88 o 
  22  -2  -1     2925.37     2910.83    281.13 o 
  22  -2  -1     2925.37     3231.04    294.27 o 
 -22  -2   1     2925.36     2772.89    254.20 o 
  22   2  -1     2925.36     3151.56    274.23 o 
  22   2  -1     2925.36     2725.92    284.09 o 
 -22   2   1     2925.37     2626.74    268.32 o 
 -22   2   1     2925.37     3116.75    270.95 o 
 -20  -2   1     1838.82     1746.89    179.65 o 
 -20  -2   1     1838.82     1855.93    177.68 o 
 -20  -2   1     1838.82     1756.42    210.19 o 
  20  -2  -1     1838.82     1750.18    181.62 o 
 -20  -2   1     1838.82     1798.45    158.96 o 
 -20  -2   1     1838.82     1881.87    173.74 o 
  20  -2  -1     1838.82     1986.31    200.67 o 
  20  -2  -1     1838.82     1950.84    192.79 o 
  20  -2  -1     1838.82     1651.32    234.17 o 
 -20  -2   1     1838.82     1656.90    179.32 o 
  20   2  -1     1838.82     1827.35    199.35 o 
  20   2  -1     1838.82     1902.56    184.25 o 
 -20   2   1     1838.82     1810.93    177.02 o 
 -20   2   1     1838.82     1742.62    187.86 o 
  18  -2  -1     5407.55     4843.94    501.83 o 
 -18  -2   1     5407.56     5120.47    350.10 o 
 -18  -2   1     5407.56     4579.23    438.45 o 
 -18  -2   1     5407.56     4915.20    493.95 o 
  18  -2  -1     5407.55     5011.76    449.28 o 
  18  -2  -1     5407.55     4685.63    441.73 o 
  18  -2  -1     5407.55     4928.67    391.15 o 
 -18  -2   1     5407.56     5089.27    382.29 o 
 -18   2   1     5407.55     4779.24    419.73 o 
 -18   2   1     5407.55     4850.83    390.50 o 
  18   2  -1     5407.56     5055.11    398.05 o 
  18   2  -1     5407.56     4933.27    422.03 o 
  16  -2  -1     5537.39     6135.30    460.12 o 
 -16  -2   1     5537.40     5846.29    455.20 o 
 -16  -2   1     5537.40     5964.52    418.08 o 
 -16   2   1     5537.39     6044.00    461.11 o 
  16   2  -1     5537.40     5955.00    467.35 o 
 -14  -2   1      640.66      868.68    111.01 o 
  14  -2  -1      640.66      832.89    114.62 o 
 -14  -2   1      640.66      769.17     97.87 o 
  14   2  -1      640.66      964.25    121.52 o 
 -14   2   1      640.66      854.23    119.55 o 
 -12  -2   1    52523.74    54969.75   3697.08 o 
  12  -2  -1    52523.73    53036.32   4024.52 o 
 -12  -2   1    52523.74    57942.00   4025.83 o 
  12   2  -1    52523.74    57501.91   4069.84 o 
 -12   2   1    52523.73    57729.51   4068.20 o 
 -10  -2   1     4759.91     4558.21    338.28 o 
 -10  -2   1     4759.91     4468.22    315.62 o 
  10  -2  -1     4759.92     4527.33    338.61 o 
 -10   2   1     4759.92     4476.76    343.53 o 
  10   2  -1     4759.91     4361.81    346.16 o 
  -8  -2   1    16725.11    18423.31   1172.15 o 
   8  -2  -1    16725.10    18144.15   1271.00 o 
  -8  -2   1    16725.11    18128.06   1271.33 o 
  -8   2   1    16725.10    17979.94   1284.14 o 
   8   2  -1    16725.11    18540.89   1286.11 o 
   8   2  -1    16725.11    14884.54   1271.00 o 
  -6  -2   1       16.29      137.61     36.13 o 
   6  -2  -1       16.29      155.67     39.74 o 
   6  -2  -1       16.29      289.67     49.92 o 
  -6  -2   1       16.29      224.64     46.96 o 
  -6   2   1       16.29      186.87     44.67 o 
  -6   2   1       16.29      203.95     45.65 o 
   6   2  -1       16.29      289.01     49.26 o 
   6   2  -1       16.29      164.54     50.25 o 
  -4  -2   1      575.93      566.86     69.30 o 
   4  -2  -1      575.93      427.94     51.23 o 
   4  -2  -1      575.93      626.96     74.55 o 
  -4  -2   1      575.93      428.59     60.43 o 
   4  -2  -1      575.93      570.80     58.46 o 
  -4  -2   1      575.93      489.35     57.15 o 
  -4  -2   1      575.93      584.27     56.49 o 
  -4  -2   1      575.93      519.24     60.43 o 
   4   2  -1      575.93      471.95     61.42 o 
  -4   2   1      575.93      656.85     64.37 o 
   4   2  -1      575.93      448.30     64.04 o 
  -4   2   1      575.93      575.73     56.49 o 
  -2  -2   1    10154.33    10110.23    729.10 o 
   2  -2  -1    10154.35    10490.54    720.24 o 
   2  -2  -1    10154.35    10253.75    689.69 o 
  -2  -2   1    10154.33    10821.26    674.91 o 
   2  -2  -1    10154.35    10291.19    670.64 o 
  -2  -2   1    10154.33    10062.28    729.10 o 
  -2  -2   1    10154.33     9861.61    721.22 o 
  -2  -2   1    10154.33     9477.35    685.42 o 
   2   2  -1    10154.33    10695.48    736.66 o 
   2   2  -1    10154.33     9754.21    736.66 o 
   0  -2   1    20462.46    20516.36   1447.37 o 
   0  -2   1    20462.46    20255.26   1423.06 o 
   0  -2  -1    20462.47    19242.40   1361.65 o 
   0  -2  -1    20462.47    19707.12   1421.09 o 
   0  -2   1    20462.46    20483.52   1329.79 o 
   0  -2  -1    20462.47    19802.04   1329.79 o 
   0  -2   1    20462.46    20701.59   1445.07 o 
   0   2  -1    20462.46    21129.86   1463.13 o 
  -2  -2  -1      899.62      811.21     72.91 o 
  -2  -2  -1      899.62      762.27     76.85 o 
   2  -2   1      899.62      792.49     94.26 o 
  -2  -2  -1      899.62      820.08     62.07 o 
   2  -2   1      899.62      826.32     69.63 o 
   2  -2   1      899.62      804.64     66.01 o 
  -2  -2  -1      899.62      708.74     63.06 o 
  -2  -2  -1      899.62      796.76     90.97 o 
   2  -2   1      899.62      689.03     60.43 o 
  -2   2  -1      899.62      883.79     73.24 o 
   2   2   1      899.62      693.63     62.07 o 
  -2   2  -1      899.62      780.34     72.25 o 
   2   2   1      899.62      760.30     62.07 o 
  -4  -2  -1    31110.12    27006.36   2180.41 o 
   4  -2   1    31110.17    27362.05   2181.07 o 
   4  -2   1    31110.17    32628.66   2144.61 o 
  -4  -2  -1    31110.12    31563.58   2189.28 o 
  -4  -2  -1    31110.12    31856.21   2007.33 o 
  -4  -2  -1    31110.12    32797.14   2053.97 o 
   4  -2   1    31110.17    32266.08   2182.38 o 
   4   2   1    31110.12    32100.56   2204.06 o 
  -4   2  -1    31110.17    31275.55   2204.71 o 
  -4   2  -1    31110.17    29775.31   2204.39 o 
   4   2   1    31110.12    27187.00   2202.74 o 
   6  -2   1    12077.63    12713.32    790.52 o 
  -6  -2  -1    12077.59    11063.97    798.07 o 
  -6  -2  -1    12077.59    11332.29    737.97 o 
  -6  -2  -1    12077.59     9331.20    796.43 o 
  -6  -2  -1    12077.59    11895.87    754.06 o 
   6  -2   1    12077.63    12165.51    801.03 o 
   6   2   1    12077.59     9651.09    806.61 o 
  -6   2  -1    12077.63     9781.80    806.61 o 
   6   2   1    12077.59    11538.87    808.58 o 
  -6   2  -1    12077.63    11389.11    808.91 o 
  -8  -2  -1     2156.00     2652.03    205.27 o 
   8  -2   1     2155.99     2676.33    210.52 o 
  -8  -2  -1     2156.00     2421.80    194.10 o 
   8   2   1     2156.00     2720.01    217.42 o 
  -8   2  -1     2155.99     2642.18    212.49 o 
  10  -2   1    17271.58    19386.91   1377.41 o 
 -10  -2  -1    17271.59    19358.01   1265.75 o 
 -10  -2  -1    17271.59    19093.62   1374.46 o 
 -10   2  -1    17271.58    18924.16   1390.88 o 
  10   2   1    17271.59    18625.95   1390.88 o 
 -12  -2  -1     5624.27     6555.03    498.22 o 
  12  -2   1     5624.25     6867.03    505.45 o 
 -12  -2  -1     5624.27     6857.84    462.09 o 
 -12   2  -1     5624.25     6738.29    509.39 o 
  12   2   1     5624.27     6606.59    509.39 o 
 -14  -2  -1     4719.68     4594.66    331.05 o 
  14  -2   1     4719.70     4750.99    362.58 o 
 -14  -2  -1     4719.68     4831.46    360.94 o 
  14   2   1     4719.68     4581.85    369.81 o 
 -14   2  -1     4719.70     4544.41    368.16 o 
 -16  -2  -1      177.92      268.32     63.06 o 
  16  -2   1      177.92      326.45     74.55 o 
  16  -2   1      177.92      341.23     92.94 o 
 -16  -2  -1      177.92      336.64     67.00 o 
  16  -2   1      177.92      303.46     95.24 o 
 -16  -2  -1      177.92      285.73     57.15 o 
 -16  -2  -1      177.92      277.19     81.45 o 
 -16   2  -1      177.92      192.46     85.06 o 
 -16   2  -1      177.92      233.18     56.82 o 
  16   2   1      177.92      169.14     91.96 o 
  18  -2   1     7388.58     6814.16    631.56 o 
 -18  -2  -1     7388.57     7248.66    490.99 o 
 -18  -2  -1     7388.57     6795.11    700.20 o 
  18  -2   1     7388.58     6728.77    543.87 o 
  18  -2   1     7388.58     7205.97    707.76 o 
 -18  -2  -1     7388.57     6857.51    633.86 o 
  18  -2   1     7388.58     7168.53    641.41 o 
 -18  -2  -1     7388.57     6514.30    626.96 o 
 -18  -2  -1     7388.57     7600.08    537.63 o 
  18   2   1     7388.57     7453.60    598.72 o 
 -18   2  -1     7388.58     7053.25    597.08 o 
 -18   2  -1     7388.58     7066.71    543.54 o 
  18   2   1     7388.57     7292.67    554.38 o 
 -20  -2  -1     3786.52     3349.60    332.37 o 
  20  -2   1     3786.53     3666.20    387.87 o 
 -20  -2  -1     3786.52     3895.45    374.40 o 
 -20  -2  -1     3786.52     3433.35    328.10 o 
  20  -2   1     3786.53     3436.64    334.34 o 
 -20  -2  -1     3786.52     3595.59    271.61 o 
  20  -2   1     3786.53     3428.43    306.75 o 
 -20  -2  -1     3786.52     3391.64    298.87 o 
  20  -2   1     3786.53     3777.21    346.16 o 
  20   2   1     3786.52     3781.48    323.50 o 
 -20   2  -1     3786.53     3834.69    318.24 o 
  20   2   1     3786.52     3453.71    320.54 o 
 -20   2  -1     3786.53     3562.75    310.03 o 
  22  -2   1        2.98       11.17    123.82 o 
 -22  -2  -1        2.98       42.04     67.33 o 
 -22  -2  -1        2.98      154.69     72.91 o 
  22  -2   1        2.98       24.96     90.97 o 
  22  -2   1        2.98      -25.95    107.07 o 
 -22  -2  -1        2.98       78.49     88.67 o 
  22   2   1        2.98       85.39     86.05 o 
 -22   2  -1        2.98       17.73     58.13 o 
 -24  -2  -1     5163.19     5313.58    521.54 o 
  24  -2   1     5163.19     5345.77    483.11 o 
 -24  -2  -1     5163.19     5172.03    471.29 o 
 -24  -2  -1     5163.19     4498.76    374.08 o 
  24   2   1     5163.19     5267.28    450.93 o 
 -24   2  -1     5163.19     5230.82    447.97 o 
  26  -2   1    15495.77    16408.10   1436.53 o 
 -26  -2  -1    15495.74    15311.16   1571.51 o 
 -26  -2  -1    15495.73    16040.59   1430.95 o 
  26   2   1    15495.73    16712.22   1348.51 o 
 -26   2  -1    15495.77    15813.65   1342.27 o 
 -28  -2  -1     4255.77     3773.27    367.51 o 
 -28  -2  -1     4255.77     4103.01    372.43 o 
 -28  -2  -1     4255.77     3916.79    404.29 o 
  28  -2   1     4255.77     4203.84    290.98 o 
  28   2   1     4255.77     3862.27    354.70 o 
 -28   2  -1     4255.77     4332.91    350.76 o 
 -30  -2  -1      708.68     1096.61    107.72 o 
 -30  -2  -1      708.68      735.01    125.46 o 
  30  -2   1      708.68     1036.18    107.07 o 
 -32  -2   3     2013.40      495.26     74.22 o 
 -30   2  -1      708.68      832.56    104.77 o 
  30   2   1      708.68      890.69    118.56 o 
  32  -2   1       82.60      171.77     62.40 o 
 -32  -2  -1       82.60       77.84     47.62 o 
 -32   2  -1       82.60      162.90     67.00 o 
 -32   2  -1       82.60      124.80     36.78 o 
  34  -2   1      457.18      320.21     49.92 o 
  33  -3  -1     1629.04     1467.07    121.52 o 
 -33   3   1     1629.04     1486.78    134.98 o 
  31  -3  -1      519.77      610.87     75.54 o 
 -31   3   1      519.77      591.82     82.11 o 
  31   3  -1      519.77      636.49     97.21 o 
  29  -3  -1      498.33      565.55     96.89 o 
 -29  -3   1      498.33      661.12     78.82 o 
 -29  -3   1      498.33      392.80     74.88 o 
  29  -3  -1      498.33      444.36     82.11 o 
 -29   3   1      498.33      603.64     92.94 o 
  29   3  -1      498.33      500.85     89.33 o 
  27  -3  -1      446.74      458.48     90.97 o 
 -27  -3   1      446.75      471.62     85.06 o 
  27  -3  -1      446.74      631.89    105.75 o 
 -27  -3   1      446.75      710.05     92.62 o 
  27   3  -1      446.75      476.54    102.47 o 
 -27   3   1      446.74      601.67     94.26 o 
  25  -3  -1      244.23     1074.61    100.17 o 
  25  -3  -1      244.23     1087.09    119.55 o 
 -25  -3   1      244.23      239.75     81.45 o 
 -25  -3   1      244.23      261.10     67.98 o 
  25  -3  -1      244.23      374.08     89.99 o 
 -25   3   1      244.23      780.67    102.80 o 
  25   3  -1      244.23      449.94     98.53 o 
 -23  -3   1     2349.89     2480.59    226.94 o 
 -23  -3   1     2349.89     2064.15    227.93 o 
 -23  -3   1     2349.89     2306.53    200.01 o 
 -23  -3   1     2349.89     2247.74    235.15 o 
  23  -3  -1     2349.88     2269.41    200.01 o 
  23  -3  -1     2349.88     2194.53    231.54 o 
 -23  -3   1     2349.89     2727.90    231.54 o 
  23  -3  -1     2349.88     2449.39    245.00 o 
  23   3  -1     2349.89     2473.37    230.23 o 
 -23   3   1     2349.88     2572.88    225.96 o 
  23   3  -1     2349.89     2049.70    249.93 o 
  21  -3  -1      449.64      550.11    133.01 o 
  21  -3  -1      449.64      382.94    126.12 o 
  21  -3  -1      449.64      536.65     89.00 o 
 -21  -3   1      449.64      530.73     86.38 o 
 -21  -3   1      449.64      538.94     90.65 o 
  21  -3  -1      449.64      412.50     77.84 o 
  21  -3  -1      449.64      536.97     97.21 o 
 -21  -3   1      449.64      815.15     94.91 o 
 -21  -3   1      449.64      440.75    105.10 o 
 -21  -3   1      449.64      603.97     84.73 o 
 -21  -3   1      449.64      384.59     99.18 o 
 -21  -3   1      449.64      503.80     81.45 o 
  21   3  -1      449.64      510.70     95.24 o 
  21   3  -1      449.64      509.39    133.67 o 
 -21   3   1      449.64      633.53     88.67 o 
 -21   3   1      449.64      658.16    128.09 o 
  19  -3  -1     3750.53     3399.85    316.27 o 
 -19  -3   1     3750.52     3918.11    341.23 o 
 -19  -3   1     3750.52     3661.61    304.45 o 
  19  -3  -1     3750.53     3798.56    278.18 o 
  19  -3  -1     3750.53     3293.11    324.16 o 
 -19  -3   1     3750.52     3900.04    376.05 o 
  19  -3  -1     3750.53     3923.69    345.50 o 
  19  -3  -1     3750.53     3531.88    342.55 o 
 -19  -3   1     3750.52     3456.34    344.85 o 
  19  -3  -1     3750.53     3805.13    353.06 o 
 -19  -3   1     3750.52     4036.01    345.83 o 
 -19  -3   1     3750.52     3664.56    345.17 o 
 -19  -3   1     3750.52     3518.09    282.45 o 
 -19   3   1     3750.53     3577.20    316.93 o 
  19   3  -1     3750.52     3920.41    332.69 o 
  19   3  -1     3750.52     3727.62    321.86 o 
 -19   3   1     3750.53     3747.00    329.41 o 
  17  -3  -1      436.88      726.80    100.50 o 
  17  -3  -1      436.88      761.62    102.80 o 
 -17  -3   1      436.87      687.06     96.23 o 
  17  -3  -1      436.88      316.27    116.59 o 
  17  -3  -1      436.88      576.71     98.20 o 
 -17  -3   1      436.87      933.71    100.50 o 
  17  -3  -1      436.88      630.25     87.36 o 
 -17  -3   1      436.87      770.81    112.32 o 
 -17  -3   1      436.87      584.92     87.69 o 
 -17  -3   1      436.87     1014.18     98.53 o 
 -17  -3   1      436.87      434.83     96.89 o 
 -17  -3   1      436.87      424.32     94.91 o 
  17  -3  -1      436.88      334.34    108.71 o 
  17   3  -1      436.87      435.49    116.26 o 
 -17   3   1      436.88      524.17    117.58 o 
  17   3  -1      436.87      754.72    103.78 o 
 -17   3   1      436.88      655.86     98.53 o 
 -15  -3   1       63.08      133.34     62.07 o 
 -15  -3   1       63.08      107.39     61.09 o 
 -15  -3   1       63.08      151.40     54.85 o 
  15  -3  -1       63.08       33.17     81.78 o 
  15  -3  -1       63.08       42.04     82.43 o 
 -15  -3   1       63.08       29.89     56.82 o 
  15  -3  -1       63.08       22.99     57.15 o 
  15  -3  -1       63.08      100.50     58.46 o 
  15   3  -1       63.08       25.62     81.45 o 
 -15   3   1       63.08       37.77     80.79 o 
 -13  -3   1      397.71      604.63     81.45 o 
  13  -3  -1      397.71      693.30     97.21 o 
 -13  -3   1      397.71      461.77     73.24 o 
  13  -3  -1      397.71      541.57     93.93 o 
 -13  -3   1      397.71      651.59     87.36 o 
 -13   3   1      397.71      696.26    101.48 o 
  13   3  -1      397.71      618.42    102.47 o 
 -11  -3   1    11253.19     9567.34    724.50 o 
 -11  -3   1    11253.19    10870.86    772.45 o 
  11  -3  -1    11253.19    10663.95    763.92 o 
 -11  -3   1    11253.19    10844.58    718.92 o 
  11  -3  -1    11253.19    10597.28    773.11 o 
  11   3  -1    11253.19    10833.75    786.58 o 
 -11   3   1    11253.19    10814.37    784.28 o 
   9  -3  -1     4011.49     3348.29    249.93 o 
  -9  -3   1     4011.48     3239.25    248.95 o 
  -9  -3   1     4011.48     3248.45    245.00 o 
  -9  -3   1     4011.48     3079.31    234.17 o 
   9  -3  -1     4011.49     3293.11    257.16 o 
  -9   3   1     4011.49     3272.75    257.81 o 
   9   3  -1     4011.48     3271.77    259.78 o 
  -7  -3   1     1452.47     1252.61    105.10 o 
   7  -3  -1     1452.48     1389.89    115.93 o 
   7  -3  -1     1452.48     1054.90    106.74 o 
  -7  -3   1     1452.47     1495.97    123.16 o 
   7  -3  -1     1452.48     1533.09    125.79 o 
  -7  -3   1     1452.47     1404.34    112.32 o 
  -7   3   1     1452.48     1507.47    124.80 o 
   7   3  -1     1452.47     1500.24    128.41 o 
  -5  -3   1    15910.37    17033.42   1133.39 o 
   5  -3  -1    15910.38    15012.95   1130.11 o 
   5  -3  -1    15910.38    16220.90   1118.61 o 
  -5  -3   1    15910.37    15860.61   1120.26 o 
  -5  -3   1    15910.37    16801.88   1051.62 o 
  -5  -3   1    15910.37    15556.49   1133.39 o 
   5  -3  -1    15910.38    16731.92   1130.77 o 
  -5  -3   1    15910.37    14226.70   1065.41 o 
   5   3  -1    15910.37    17163.15   1147.52 o 
  -5   3   1    15910.38    15467.82   1145.55 o 
  -5   3   1    15910.38    16191.99   1146.20 o 
   5   3  -1    15910.37    13606.31   1147.84 o 
   3  -3  -1     2018.47     2042.80    148.45 o 
  -3  -3   1     2018.46     1865.12    150.75 o 
  -3  -3   1     2018.46     2123.27    158.96 o 
   3  -3  -1     2018.47     2248.07    170.12 o 
  -3  -3   1     2018.46     2367.94    179.65 o 
   3   3  -1     2018.46     1856.26    164.87 o 
  -3   3   1     2018.47     2292.40    161.26 o 
  -3   3   1     2018.47     2290.11    161.58 o 
   3   3  -1     2018.46     2443.48    165.85 o 
  -1  -3   1    20953.60    21279.62   1460.83 o 
   1  -3  -1    20953.60    19419.10   1361.65 o 
  -1  -3   1    20953.60    21061.88   1363.95 o 
   1  -3  -1    20953.60    20915.72   1457.88 o 
   1  -3  -1    20953.60    19392.49   1395.15 o 
   1   3  -1    20953.60    22124.99   1494.99 o 
  -1  -3  -1      239.60      463.08     60.43 o 
  -1  -3  -1      239.60      561.93     65.03 o 
  -1  -3  -1      239.60      517.27     61.74 o 
   1  -3   1      239.60      923.20     94.91 o 
   1  -3   1      239.60      452.57     51.23 o 
  -1   3  -1      239.60      566.53     61.42 o 
  -1   3  -1      239.60      698.89     57.80 o 
   3  -3   1    11684.33    11242.63    737.31 o 
  -3  -3  -1    11684.30     9743.70    697.25 o 
  -3  -3  -1    11684.30     9952.25    731.07 o 
  -3  -3  -1    11684.30    10298.08    685.09 o 
   3  -3   1    11684.33     9360.76    735.34 o 
  -3   3  -1    11684.33     9905.29    746.84 o 
   3   3   1    11684.30     9954.88    744.87 o 
   3   3   1    11684.30    10792.36    744.87 o 
  -3   3  -1    11684.33    11250.84    747.17 o 
  -5  -3  -1       37.63       57.80     26.27 o 
   5  -3   1       37.63       57.47     37.11 o 
  -5  -3  -1       37.63      110.35     39.41 o 
   5  -3   1       37.63       34.48     26.60 o 
   5  -3   1       37.63      172.75     58.46 o 
  -5  -3  -1       37.63       53.53     24.30 o 
  -5  -3  -1       37.63       77.18     49.26 o 
   5   3   1       37.63       46.31     45.32 o 
  -5   3  -1       37.63       89.33     46.64 o 
  -7  -3  -1      630.50      875.25     92.29 o 
  -7  -3  -1      630.50      881.49     97.21 o 
  -7  -3  -1      630.50      901.20     84.41 o 
   7  -3   1      630.49      937.98     94.59 o 
   7  -3   1      630.49      913.68    120.53 o 
   7   3   1      630.50      884.45    101.81 o 
  -7   3  -1      630.49      838.80    106.08 o 
   9  -3   1      822.95      979.36    111.66 o 
   9  -3   1      822.95     1000.38    131.04 o 
  -9  -3  -1      822.95      916.96    105.42 o 
  -9  -3  -1      822.95      927.80    118.23 o 
  -9  -3  -1      822.95     1080.19     99.84 o 
   9   3   1      822.95     1104.49    121.85 o 
  -9   3  -1      822.95     1033.55    119.55 o 
 -11  -3  -1     1447.65     1516.34    131.70 o 
  11  -3   1     1447.63     1475.28    163.23 o 
  11  -3   1     1447.63     1341.94    145.82 o 
 -11  -3  -1     1447.65     1556.08    135.31 o 
 -11  -3  -1     1447.65     1445.73    134.33 o 
 -11   3  -1     1447.63     1240.46    148.78 o 
  11   3   1     1447.65     1519.95    154.36 o 
 -13  -3  -1       15.49       36.13     52.88 o 
  13  -3   1       15.49        7.88     78.49 o 
 -13  -3  -1       15.49       72.58     56.49 o 
 -13  -3  -1       15.49       37.77     65.03 o 
  13  -3   1       15.49      -11.82     81.78 o 
 -13   3  -1       15.49      -31.53     75.87 o 
  13   3   1       15.49        8.54     70.94 o 
  15  -3   1       78.29      218.07     99.51 o 
  15  -3   1       78.29       83.09     74.88 o 
  15  -3   1       78.29      216.10     78.49 o 
 -15  -3  -1       78.29      135.31     61.42 o 
  15  -3   1       78.29      234.17     65.68 o 
 -15  -3  -1       78.29      189.50     50.91 o 
 -15  -3  -1       78.29       90.32     67.00 o 
  15  -3   1       78.29       83.42     64.37 o 
 -15  -3  -1       78.29      254.86     55.50 o 
 -15  -3  -1       78.29      224.97     73.90 o 
 -15  -3  -1       78.29      208.55     55.18 o 
 -15  -3  -1       78.29      174.07     62.73 o 
  15  -3   1       78.29      145.82     97.54 o 
 -15  -3  -1       78.29      119.22     69.63 o 
 -15   3  -1       78.29      179.32     55.18 o 
 -15   3  -1       78.29      250.92     85.06 o 
  15   3   1       78.29      109.37     66.01 o 
  15   3   1       78.29      207.89     99.84 o 
  17  -3   1     8022.27     8755.14    632.22 o 
 -17  -3  -1     8022.25     7978.42    728.45 o 
 -17  -3  -1     8022.25     8197.48    729.76 o 
 -17  -3  -1     8022.25     8020.46    591.49 o 
  17  -3   1     8022.27     8461.53    739.61 o 
 -17  -3  -1     8022.25     8577.80    578.03 o 
 -17  -3  -1     8022.25     7859.53    735.34 o 
 -17  -3  -1     8022.25     8803.75    622.36 o 
  17  -3   1     8022.27     8569.58    632.22 o 
  17  -3   1     8022.27     8217.51    748.81 o 
 -17  -3  -1     8022.25     7550.16    812.52 o 
 -17   3  -1     8022.27     8062.50    699.54 o 
  17   3   1     8022.25     8710.15    641.09 o 
 -17   3  -1     8022.27     8732.81    636.82 o 
  17   3   1     8022.25     8288.78    701.84 o 
  19  -3   1      761.78      841.10    146.48 o 
 -19  -3  -1      761.77     1007.94    130.71 o 
 -19  -3  -1      761.77     1078.22    123.16 o 
  19  -3   1      761.78     1013.52    132.03 o 
 -19  -3  -1      761.77      767.20    129.73 o 
  19  -3   1      761.78      897.91    121.52 o 
 -19  -3  -1      761.77      880.51    111.34 o 
 -19  -3  -1      761.77     1173.13    114.29 o 
  19  -3   1      761.78      834.53    157.97 o 
 -19  -3  -1      761.77      994.47    116.26 o 
 -19  -3  -1      761.77      782.64    136.62 o 
  19  -3   1      761.78      769.50     97.54 o 
 -19   3  -1      761.78      850.29    108.71 o 
  19   3   1      761.77      914.66    116.26 o 
  19   3   1      761.77      910.06    157.97 o 
 -19   3  -1      761.78      884.12    140.89 o 
  21  -3   1      870.63      982.65    158.63 o 
  21  -3   1      870.63     1094.97    143.52 o 
 -21  -3  -1      870.62      910.06    130.38 o 
 -21  -3  -1      870.62     1151.46    119.88 o 
 -21  -3  -1      870.62     1021.73    132.68 o 
  21  -3   1      870.63      911.71    116.26 o 
  21  -3   1      870.63      967.21    131.04 o 
 -21  -3  -1      870.62      989.22    118.89 o 
  21  -3   1      870.63      938.31    164.21 o 
 -21  -3  -1      870.62     1072.96    121.52 o 
 -21  -3  -1      870.62      730.09    117.90 o 
 -21  -3  -1      870.62     1074.93    115.93 o 
  21   3   1      870.62      921.23    133.67 o 
  21   3   1      870.62     1307.46    176.04 o 
 -21   3  -1      870.63      929.44    144.84 o 
 -21   3  -1      870.63      922.87    125.79 o 
  23  -3   1     1454.16     1408.29    172.09 o 
 -23  -3  -1     1454.16     1516.34    189.50 o 
 -23  -3  -1     1454.16     1586.62    162.90 o 
  23  -3   1     1454.16     1544.58    163.56 o 
 -23  -3  -1     1454.16     1599.43    165.85 o 
  23  -3   1     1454.16     1313.04    202.97 o 
  23  -3   1     1454.16     1544.58    183.26 o 
 -23  -3  -1     1454.16     1550.16    157.64 o 
 -23  -3  -1     1454.16     1511.08    166.84 o 
 -23   3  -1     1454.16     1682.19    167.17 o 
  23   3   1     1454.16     1689.09    177.02 o 
 -25  -3  -1     1498.28     1639.17    194.76 o 
  25  -3   1     1498.27     1873.99    197.38 o 
  25  -3   1     1498.27     1831.62    170.12 o 
  25   3   1     1498.28     1901.58    189.50 o 
 -25   3  -1     1498.27     1596.47    171.77 o 
 -27  -3  -1      823.81      959.99    106.74 o 
  27  -3   1      823.81      800.37    121.52 o 
 -27  -3  -1      823.81      729.43    122.50 o 
  27  -3   1      823.81      845.04    105.42 o 
  27   3   1      823.81      804.31    127.76 o 
 -27   3  -1      823.81      742.24    111.66 o 
  29  -3   1       35.81       27.26     69.30 o 
 -29  -3  -1       35.81       83.09     57.15 o 
  29  -3   1       35.81       65.68     60.43 o 
  29   3   1       35.81       92.94     76.85 o 
 -29   3  -1       35.81      112.98     58.13 o 
 -31  -3  -1      514.15      578.68     80.14 o 
  31  -3   1      514.15      639.11     74.55 o 
  31   3   1      514.15      608.57     87.36 o 
 -31   3  -1      514.15      486.73     72.58 o 
 -32   4   1        3.95       24.96     34.81 o 
  30  -4  -1     1233.15     1246.70    106.41 o 
  30  -4  -1     1233.15     1057.53    126.77 o 
  30   4  -1     1233.15     1143.90    126.44 o 
 -30   4   1     1233.15     1105.48    117.25 o 
  28  -4  -1    10010.92     9737.46    678.53 o 
 -28  -4   1    10010.90     9944.04    901.20 o 
  28  -4  -1    10010.92    10166.06    907.77 o 
  28   4  -1    10010.90    10166.06    852.26 o 
 -28   4   1    10010.92    10408.76    847.66 o 
  26  -4  -1      586.36      729.43     98.86 o 
  26  -4  -1      586.36      737.97    110.02 o 
  26  -4  -1      586.36      906.78    123.82 o 
 -26  -4   1      586.36      799.06     93.60 o 
 -26  -4   1      586.36      611.86    108.71 o 
 -26  -4   1      586.36      843.72    102.47 o 
  26   4  -1      586.36      847.66    120.86 o 
 -26   4   1      586.36      818.11    106.74 o 
  24  -4  -1     1895.79     2139.69    234.50 o 
  24  -4  -1     1895.79     2510.48    226.61 o 
  24  -4  -1     1895.79     2134.43    180.96 o 
 -24  -4   1     1895.79     2178.77    220.04 o 
 -24  -4   1     1895.79     2060.86    224.64 o 
 -24  -4   1     1895.79     2038.86    223.33 o 
  24   4  -1     1895.79     2872.73    223.33 o 
 -24   4   1     1895.79     2263.50    216.76 o 
 -22  -4   1     4909.21     4657.39    433.85 o 
  22  -4  -1     4909.21     5017.67    441.73 o 
 -22  -4   1     4909.21     4470.85    439.43 o 
 -22  -4   1     4909.21     4972.02    435.49 o 
  22  -4  -1     4909.21     4611.08    448.30 o 
  22  -4  -1     4909.21     5276.47    346.82 o 
  22  -4  -1     4909.21     4416.00    429.91 o 
 -22  -4   1     4909.21     4888.93    438.12 o 
 -22   4   1     4909.21     4795.99    415.46 o 
  22   4  -1     4909.21     5083.36    421.70 o 
 -20  -4   1     5672.49     6433.51    525.48 o 
  20  -4  -1     5672.51     5749.40    512.34 o 
  20  -4  -1     5672.51     5983.57    537.63 o 
  20  -4  -1     5672.51     6129.39    529.42 o 
  20  -4  -1     5672.51     5445.94    458.15 o 
 -20  -4   1     5672.49     5395.36    524.49 o 
 -20  -4   1     5672.49     6210.18    525.48 o 
 -20  -4   1     5672.49     5303.40    446.66 o 
 -20  -4   1     5672.49     5408.17    421.70 o 
  20  -4  -1     5672.51     5986.85    407.90 o 
 -20   4   1     5672.51     5908.36    501.50 o 
 -20   4   1     5672.51     5526.40    468.01 o 
  20   4  -1     5672.49     6153.69    505.45 o 
  20   4  -1     5672.49     5592.74    473.59 o 
 -20  -4  -1    10891.37    10812.07    949.80 o 
  18  -4   1     1743.17     1401.06    176.69 o 
 -18  -4  -1     1743.18     1394.82    192.46 o 
 -18   4   1     2409.03     2301.27    216.10 o 
  18   4  -1     2409.02     2192.56    228.26 o 
 -18   4   1     2409.03     2131.80    217.75 o 
  18   4  -1     2409.02     2417.21    217.09 o 
  16   4  -1     5816.08     5517.53    489.68 o 
 -16   4   1     5816.08     5943.17    451.26 o 
 -16   4   1     5816.09     5591.76    488.37 o 
  16   4  -1     5816.08     5546.11    453.88 o 
  16  -4   1     4274.87     5051.50    352.40 o 
 -16  -4  -1     4274.87     4907.65    461.11 o 
  14   4  -1     5917.04     5834.46    437.79 o 
 -14   4   1     5917.06     6074.54    434.18 o 
  14  -4   1    10787.46    11086.63    747.49 o 
 -12   4   1     5574.28     5788.81    425.97 o 
  12   4  -1     5574.29     5545.12    429.58 o 
 -12  -4  -1     4219.73     5074.49    465.05 o 
 -10  -4   1     4437.59     4235.37    391.48 o 
 -10  -4   1     4437.59     4699.43    336.64 o 
 -10  -4   1     4437.59     4340.13    413.82 o 
  10  -4  -1     4437.59     4576.60    347.47 o 
 -10  -4   1     4437.59     4905.02    331.38 o 
  10  -4  -1     4437.59     4270.83    421.37 o 
 -10  -4   1     4437.59     3829.43    310.03 o 
  10  -4  -1     4437.59     4954.61    335.32 o 
 -10   4   1     4437.59     4924.07    355.36 o 
  10   4  -1     4437.59     5019.64    358.97 o 
  -8  -4   1     2678.28     2521.32    186.55 o 
   8  -4  -1     2678.28     2386.01    204.61 o 
  -8  -4   1     2678.28     2597.18    204.94 o 
  -8   4   1     2678.28     2579.45    206.58 o 
   8   4  -1     2678.28     2600.80    208.55 o 
  -6  -4   1     9857.32     8319.65    572.44 o 
  -6   4   1     9857.30     8289.77    617.44 o 
   6   4  -1     9857.32     8607.68    619.41 o 
  -4  -4   1     2446.70     1959.71    164.87 o 
  -4  -4   1     2446.70     2172.20    185.23 o 
   4   4  -1     2446.70     2256.61    168.15 o 
  -4   4   1     2446.71     2143.96    165.20 o 
  -2  -4   1     5361.95     4001.85    332.37 o 
  -2  -4   1     5361.95     4335.86    304.78 o 
   2   4  -1     5361.95     4836.05    327.77 o 
   0  -4  -1     2284.36     2471.40    179.32 o 
   0  -4   1     2284.36     2383.05    204.94 o 
   0  -4  -1     2284.36     2445.78    198.04 o 
   0   4  -1     2284.36     2641.85    191.14 o 
  -2  -4  -1       52.12      121.85     48.28 o 
   2  -4   1       52.12      153.37     55.50 o 
  -2  -4  -1       52.12       70.94     39.41 o 
   2   4   1       52.12       12.81     27.26 o 
   2   4   1       52.12       93.27     28.90 o 
  -2   4  -1       52.12      154.03     39.41 o 
  -4  -4  -1       41.85       52.22     40.72 o 
  -4   4  -1       41.85       97.21     41.05 o 
   4   4   1       41.85      100.50     40.40 o 
  -6  -4  -1     3082.77     3399.85    260.11 o 
  -6   4  -1     3082.77     3681.97    278.83 o 
   6   4   1     3082.77     3725.65    280.15 o 
  -8  -4  -1     1739.22     1844.10    156.99 o 
  -8  -4  -1     1739.22     1345.88    132.68 o 
   8  -4   1     1739.23     1346.87    121.19 o 
   8  -4   1     1739.23     1423.72    153.70 o 
  -8   4  -1     1739.23     1369.53    144.84 o 
   8   4   1     1739.22     1407.30    144.51 o 
  10  -4   1    15790.39    14246.08   1324.87 o 
 -10  -4  -1    15790.31    14630.66   1254.58 o 
  10  -4   1    15790.39    15321.67   1088.73 o 
 -10  -4  -1    15790.31    15612.98   1014.18 o 
 -10  -4  -1    15790.31    14978.14   1305.16 o 
  10  -4   1    15790.39    14190.90   1262.46 o 
 -10  -4  -1    15790.31    15598.86   1084.79 o 
  10  -4   1    15790.39    14912.45   1080.85 o 
 -10   4  -1    15790.39    15854.04   1110.40 o 
  10   4   1    15790.31    15513.80   1108.10 o 
  12   4   1      238.85      422.35     99.18 o 
 -12   4  -1      238.85      535.99    102.47 o 
  12  -4  -1     5744.86     6412.16    555.04 o 
  14  -4  -1    10603.18    11078.09    938.97 o 
 -14   4  -1     6561.80     6144.50    464.06 o 
  14   4   1     6561.80     5794.73    464.72 o 
  14   4   1     6561.80     5516.55    505.12 o 
 -14   4  -1     6561.80     5451.52    503.15 o 
 -16   4  -1      121.31      297.88     63.06 o 
 -16   4  -1      121.31      195.74     88.67 o 
  16   4   1      121.31       84.41     91.96 o 
  16   4   1      121.31      325.47     77.84 o 
 -16  -4   1     5902.71     5753.67    586.89 o 
  18   4   1       22.76       97.87    100.50 o 
 -18   4  -1       22.77       22.00     82.11 o 
 -18   4  -1       22.77       77.18     66.67 o 
  18   4   1       22.76      138.60     78.82 o 
  18  -4  -1     2425.29     2084.51    201.65 o 
 -18  -4   1     2425.28     2126.88    228.91 o 
  20   4   1     6840.34     7100.21    605.94 o 
 -20   4  -1     6840.36     7211.55    603.64 o 
 -22  -4  -1       20.03      215.12     64.04 o 
  22  -4   1       20.03      132.36     82.43 o 
  22  -4   1       20.03      -14.45     85.72 o 
  22  -4   1       20.03      168.15     96.23 o 
 -22  -4  -1       20.03       70.28     67.00 o 
 -22  -4  -1       20.03       81.78     82.11 o 
 -22  -4  -1       20.03      341.23     68.97 o 
 -22   4  -1       20.03      122.50     71.93 o 
  22   4   1       20.03      106.74     85.06 o 
 -24  -4  -1     8751.57     8905.56    750.78 o 
 -24  -4  -1     8751.57     7320.92    729.10 o 
 -24  -4  -1     8751.57     8083.85    741.25 o 
  24  -4   1     8751.60     8215.54    572.12 o 
 -24  -4  -1     8751.57     8070.38    733.70 o 
  24  -4   1     8751.60     8444.46    747.82 o 
  24  -4   1     8751.60     8498.97    758.00 o 
 -24   4  -1     8751.60     8813.28    708.08 o 
  24   4   1     8751.57     8702.93    711.70 o 
  26  -4   1      954.45      951.77    131.70 o 
 -26  -4  -1      954.45      953.42    109.37 o 
 -26  -4  -1      954.45      906.78    123.49 o 
  26  -4   1      954.45     1091.36    124.80 o 
 -26   4  -1      954.45     1004.98    109.37 o 
  26   4   1      954.45      855.87    130.06 o 
  28  -4   1      535.54      624.66     86.05 o 
 -28  -4  -1      535.53      500.52     80.46 o 
 -28  -4  -1      535.53      678.20     81.45 o 
  28  -4   1      535.54      618.42    100.17 o 
 -28   4  -1      535.54      705.46     88.35 o 
  28   4   1      535.53      710.38    104.77 o 
  30  -4   1      423.65      507.42     66.67 o 
  30  -4   1      423.65      446.99     73.90 o 
  30   4   1      423.65      521.54     81.12 o 
 -30   4  -1      423.65      501.83     68.64 o 
  29  -5  -1     3886.27     3510.20    258.47 o 
  29  -5  -1     3886.27     3713.50    340.90 o 
 -29   5   1     3886.27     3699.70    318.24 o 
  29   5  -1     3886.26     3917.45    322.51 o 
 -27  -5   1      378.50      385.24     76.19 o 
  27  -5  -1      378.50      697.57     87.69 o 
  27  -5  -1      378.50      374.40     75.87 o 
 -27  -5   1      378.50      910.06     82.43 o 
  27  -5  -1      378.50      532.70     93.93 o 
  27   5  -1      378.50     1028.30     97.54 o 
 -27   5   1      378.50      636.82     83.75 o 
  25  -5  -1       31.01      179.32     68.64 o 
  25  -5  -1       31.01      520.88     88.67 o 
 -25  -5   1       31.01      189.50     56.49 o 
  25  -5  -1       31.01       55.50     65.68 o 
 -25  -5   1       31.01       82.43     48.61 o 
 -25   5   1       31.01      151.73     58.79 o 
  25   5  -1       31.01      140.89     71.60 o 
  23  -5  -1     1322.46     1315.67    145.82 o 
 -23  -5   1     1322.46     1367.23    134.33 o 
 -23  -5   1     1322.46     1318.63    136.95 o 
  23  -5  -1     1322.46     1303.19    153.70 o 
 -23  -5   1     1322.46     1124.20    144.18 o 
  23  -5  -1     1322.46     1144.56    135.64 o 
 -23   5   1     1322.46     1411.57    138.60 o 
  23   5  -1     1322.46     1288.41    143.85 o 
 -21  -5   1     5101.72     4994.68    480.49 o 
  21  -5  -1     5101.72     5213.74    379.00 o 
 -21  -5   1     5101.72     6828.28    488.37 o 
  21  -5  -1     5101.72     5408.83    493.62 o 
 -21  -5   1     5101.72     5327.71    480.16 o 
  21  -5  -1     5101.72     5272.20    485.41 o 
  21  -5  -1     5101.72     4574.63    471.29 o 
 -21   5   1     5101.72     5266.62    460.12 o 
  21   5  -1     5101.72     5016.69    461.44 o 
  19  -5  -1     2179.09     2272.37    221.36 o 
  19  -5  -1     2179.09     2070.06    250.59 o 
 -19  -5   1     2179.09     2159.06    228.91 o 
  19  -5  -1     2179.09     2350.21    229.57 o 
 -19  -5   1     2179.09     2360.06    216.43 o 
  19   5  -1     2179.09     2207.01    214.79 o 
 -19   5   1     2179.09     2288.79    210.85 o 
  19  -5   1     1727.70     1741.64    201.32 o 
  17   5  -1      114.53      254.53     73.90 o 
 -17   5   1      114.53      225.96     68.97 o 
 -17  -5  -1     2217.06     2860.58    298.21 o 
 -15  -5  -1     2744.41     2860.58    298.21 o 
 -15   5   1      771.34      849.63    125.13 o 
  15   5  -1      771.34      882.15    135.64 o 
 -13   5   1      186.27      292.95     93.93 o 
  13   5  -1      186.27      393.45    103.45 o 
  11   5  -1     4216.76     4468.22    360.94 o 
 -11   5   1     4216.77     4288.24    351.74 o 
 -11  -5  -1    12910.54    13203.66   1168.86 o 
  -9  -5  -1     1151.75     1057.53    133.01 o 
  -9   5   1      568.58      346.49     78.49 o 
   9   5  -1      568.58      440.75     93.93 o 
  -7  -5   1    11080.50     9950.28    878.21 o 
  -7  -5   1    11080.50    10657.71    685.42 o 
  -7  -5   1    11080.50     9502.97    670.64 o 
  -7  -5   1    11080.50     9694.77    847.66 o 
   7  -5  -1    11080.52     9395.25    841.42 o 
  -7  -5   1    11080.50    10837.36    849.31 o 
   7  -5  -1    11080.52     9132.18    873.94 o 
   7  -5  -1    11080.52    10353.92    875.91 o 
   7  -5  -1    11080.52    10027.79    895.61 o 
   7   5  -1    11080.50    10726.35    744.21 o 
  -7   5   1    11080.52    10422.89    736.66 o 
  -5  -5   1      619.55      802.34    115.93 o 
  -5  -5   1      619.55      792.82    114.29 o 
  -5  -5   1      619.55      656.85     91.30 o 
   5  -5  -1      619.56      639.11     94.59 o 
   5  -5  -1      619.56      904.81    115.93 o 
   5  -5  -1      619.56      888.72    134.65 o 
  -5  -5   1      619.55      599.05     79.15 o 
   5  -5  -1      619.56      639.77    102.47 o 
  -5  -5   1      619.55      752.09     89.33 o 
  -5  -5   1      619.55      585.91    102.47 o 
  -5   5   1      619.56      585.91     71.93 o 
   5   5  -1      619.55      612.84     79.48 o 
  -3  -5   1     1956.14     2279.92    228.91 o 
   3  -5  -1     1956.15     2177.13    218.07 o 
   3  -5  -1     1956.15     2070.06    214.13 o 
  -3  -5   1     1956.14     2251.68    221.69 o 
  -3  -5   1     1956.14     2381.74    218.07 o 
  -3  -5   1     1956.14     1948.87    223.00 o 
  -3  -5   1     1956.14     2707.86    173.41 o 
   3  -5  -1     1956.15     2332.14    237.12 o 
  -3   5   1     1956.15     2188.95    170.45 o 
   1  -5  -1    10983.62    12104.75    997.43 o 
   1  -5  -1    10983.62    12106.39   1034.54 o 
   1  -5  -1    10983.62    12132.99   1032.24 o 
  -1  -5   1    10983.63    10587.75   1029.28 o 
   1  -5  -1    10983.62    12874.90   1055.56 o 
   1  -5  -1    10983.62    11961.23   1002.68 o 
  -1  -5   1    10983.63    12269.29    997.75 o 
  -1  -5   1    10983.63    11688.63   1035.52 o 
  -1  -5   1    10983.63    12703.14    793.80 o 
  -1  -5   1    10983.63    11886.35   1001.04 o 
  -1  -5   1    10983.63    10562.14   1047.67 o 
  -1  -5  -1     7292.47     6349.76    635.50 o 
   1  -5   1     7292.48     6426.61    623.02 o 
  -1  -5  -1     7292.47     7159.00    606.93 o 
  -1  -5  -1     7292.47     7075.58    628.93 o 
   1  -5   1     7292.48     6959.32    608.57 o 
  -1  -5  -1     7292.47     8250.69    624.66 o 
   1  -5   1     7292.48     6895.93    603.97 o 
   1  -5   1     7292.48     7291.69    624.99 o 
  -1  -5  -1     7292.47     7000.37    604.63 o 
   1  -5   1     7292.48     6741.25    635.50 o 
  -1   5  -1     7292.48     7787.28    520.55 o 
   3  -5   1    10649.71    10805.50    882.81 o 
  -3  -5  -1    10649.69    10636.36    697.57 o 
  -3  -5  -1    10649.69    10608.45    910.72 o 
  -3  -5  -1    10649.69    10907.31    880.51 o 
   3  -5   1    10649.71    10467.88    924.84 o 
   3  -5   1    10649.71    10129.93    876.89 o 
  -3  -5  -1    10649.69    10225.50    881.49 o 
   3  -5   1    10649.71    10655.74    910.06 o 
  -3  -5  -1    10649.69    10053.41    925.50 o 
   3  -5   1    10649.71     9562.41    907.44 o 
  -3   5  -1    10649.71    10710.91    763.59 o 
   3   5   1    10649.69    10497.44    759.97 o 
   5  -5   1      174.95      352.07     83.75 o 
  -5  -5  -1      174.95      219.06     62.07 o 
  -5  -5  -1      174.95      304.12     74.55 o 
   5  -5   1      174.95      287.04     68.31 o 
   5  -5   1      174.95      312.99     68.64 o 
  -5  -5  -1      174.95      238.76     59.44 o 
   5  -5   1      174.95      229.57     61.09 o 
  -5  -5  -1      174.95      270.29     59.12 o 
  -5  -5  -1      174.95      310.36     52.22 o 
  -5  -5  -1      174.95      214.79     59.44 o 
  -5   5  -1      174.95      285.40     53.86 o 
   5   5   1      174.95      221.03     53.86 o 
  -7  -5  -1      492.97      556.68     72.58 o 
   7  -5   1      492.97      464.39     77.18 o 
   7  -5   1      492.97      489.35     83.42 o 
  -7  -5  -1      492.97      612.84     76.52 o 
  -7  -5  -1      492.97      312.99     70.61 o 
  -7   5  -1      492.97      337.62     68.64 o 
   7   5   1      492.97      338.28     70.61 o 
   9   5   1      745.70      786.91    108.38 o 
  -9   5  -1      745.70      730.42    102.47 o 
   9  -5  -1     1101.12     1289.72    137.61 o 
  11  -5  -1    11286.24    12899.21   1096.94 o 
 -11   5  -1     9899.12     9952.25    714.00 o 
  11   5   1     9899.13    10445.55    715.97 o 
 -13  -5  -1     5728.21     5724.77    469.32 o 
  13  -5   1     5728.23     5308.00    490.67 o 
 -13  -5  -1     5728.21     5887.01    492.97 o 
  13  -5   1     5728.23     5868.95    483.11 o 
 -13  -5  -1     5728.21     5073.18    398.05 o 
  13   5   1     5728.21     5259.06    430.56 o 
 -13   5  -1     5728.23     4885.32    426.30 o 
  13  -5  -1     4277.08     4917.83    443.70 o 
  15  -5  -1     2731.26     2646.12    269.31 o 
 -15   5  -1     2744.43     2487.16    243.69 o 
 -15   5  -1     2744.43     2823.80    243.69 o 
  17  -5  -1     1639.43     2099.95    210.19 o 
 -17   5  -1     2135.26     2198.15    208.88 o 
  17   5   1     2135.27     2045.10    211.51 o 
 -19   5  -1      171.50      236.47     69.30 o 
  19   5   1      171.50      306.09     76.52 o 
  21  -5   1     1159.99     1193.50    149.43 o 
  21  -5   1     1159.99     1233.56    144.51 o 
 -21  -5  -1     1159.98     1078.22    147.79 o 
 -21  -5  -1     1159.98     1086.76    142.54 o 
  21  -5   1     1159.99     1329.79    145.82 o 
 -21  -5  -1     1159.98     1211.56    130.71 o 
 -21   5  -1     1159.99     1188.90    136.30 o 
  21   5   1     1159.98     1609.28    146.15 o 
 -23  -5  -1      649.70      697.90    112.32 o 
 -23  -5  -1      649.70      868.68     94.59 o 
  23  -5   1      649.70      909.08    105.75 o 
  23  -5   1      649.70      796.43    112.32 o 
 -23  -5  -1      649.70      765.56    117.25 o 
 -23  -5  -1      649.70      952.10    102.80 o 
  23  -5   1      649.70      768.19    124.47 o 
  23   5   1      649.70      691.33    111.01 o 
 -23   5  -1      649.70      706.44    103.78 o 
  25  -5   1     4498.30     4419.61    301.49 o 
 -25  -5  -1     4498.30     4260.65    388.85 o 
  25  -5   1     4498.30     4189.06    397.07 o 
 -25  -5  -1     4498.30     3995.94    380.97 o 
  25  -5   1     4498.30     4078.05    389.51 o 
 -25   5  -1     4498.30     4394.98    369.15 o 
  25   5   1     4498.30     4634.73    375.06 o 
  27  -5   1       98.83      134.65     60.43 o 
  27  -5   1       98.83      144.18     66.01 o 
 -27   5  -1       98.83      141.22     45.32 o 
  27   5   1       98.83      181.62     66.34 o 
 -29   5  -1     1204.76     1135.04    109.04 o 
  26  -6  -1      794.85      675.57     83.75 o 
 -26  -6   1      794.85      518.25     80.79 o 
  26  -6  -1      794.85      774.43     88.02 o 
 -26   6   1      794.85      668.67     75.54 o 
 -24  -6   1     1234.51      980.68    113.96 o 
  24  -6  -1     1234.52      971.15    101.81 o 
  24  -6  -1     1234.52     1024.69    127.10 o 
  24  -6  -1     1234.52     1038.48    116.92 o 
 -24   6   1     1234.52     1119.60    108.05 o 
  22  -6  -1     8492.63     8057.57    719.25 o 
  22  -6  -1     8492.63     8423.44    710.71 o 
 -22  -6   1     8492.61     8543.97    713.01 o 
  22  -6  -1     8492.63     6951.11    675.57 o 
 -22  -6   1     8492.61     7905.84    698.56 o 
  22  -6  -1     8492.63     7944.26    539.27 o 
  22   6  -1     8492.61     7648.68    670.97 o 
 -22   6   1     8492.63     8057.90    669.66 o 
 -20  -6   1       40.72       50.58     61.09 o 
  20  -6  -1       40.72       97.21     90.97 o 
  20  -6  -1       40.72       97.21     66.01 o 
  20  -6  -1       40.72       46.96     74.55 o 
 -20  -6   1       40.72      462.75     65.68 o 
  20  -6  -1       40.72       11.49     71.27 o 
 -20   6   1       40.72       41.71     52.22 o 
 -18  -6  -1     2367.22     1813.23    199.68 o 
  18  -6   1     2367.22     2176.47    173.41 o 
  16  -6  -1      610.76      785.26    120.86 o 
 -16  -6   1      610.76      712.68    105.75 o 
  16  -6  -1      610.76      678.85     99.84 o 
 -16  -6   1      610.76      754.72     90.97 o 
 -16  -6   1      610.76      749.14    110.68 o 
  16  -6  -1      610.76      673.60    104.44 o 
 -16  -6   1      610.76      798.40     90.65 o 
 -16  -6  -1      971.81     3657.01    356.01 o 
 -14  -6  -1     2720.21     3657.01    356.01 o 
  14  -6  -1     4172.04     3884.28    356.67 o 
 -14  -6   1     4172.04     4002.84    366.19 o 
 -14  -6   1     4172.04     3830.42    343.86 o 
  12  -6  -1      835.26      954.40    127.43 o 
  12  -6  -1      835.26      803.66    100.83 o 
 -12  -6   1      835.26      847.01    117.90 o 
 -12  -6   1      835.26      789.86     96.23 o 
 -10  -6  -1     1414.14     1480.54    178.33 o 
  10  -6   1     1414.14     1657.56    219.06 o 
   8   6  -1     6541.60     5493.56    462.75 o 
   6  -6  -1     1245.22     1481.20    178.66 o 
  -6  -6   1     1245.22     1463.79    155.34 o 
   6  -6  -1     1245.22     1384.31    155.02 o 
   6  -6  -1     1245.22     1206.30    141.22 o 
  -6  -6   1     1245.22     1164.92    159.61 o 
   6   6  -1     1245.22     1135.04    116.92 o 
   4  -6  -1       16.09      365.21     90.65 o 
   4  -6  -1       16.09      134.00     75.54 o 
  -4  -6   1       16.09      331.71     99.18 o 
  -4  -6   1       16.09       36.13     76.19 o 
  -4  -6   1       16.09      197.05     72.58 o 
  -2  -6   1     1246.28     1219.44    177.02 o 
  -2  -6   1     1246.28     1500.24    166.84 o 
  -2  -6   1     1246.28     1261.81    163.88 o 
   2  -6  -1     1246.28     1332.09    175.05 o 
   2  -6  -1     1246.28     1000.71    153.37 o 
   2  -6  -1     1246.28     1328.81    156.66 o 
  -2  -6   1     1246.28     1836.55    191.14 o 
   0  -6  -1     1852.03     2985.05    298.21 o 
   0  -6   1     1852.02     3008.04    297.88 o 
   0  -6  -1     1852.03     2916.74    281.13 o 
   0  -6   1     1852.02     3663.25    305.43 o 
   0  -6   1     1852.02     2679.29    287.70 o 
  -2  -6  -1      572.24      613.17     97.21 o 
  -2  -6  -1      572.24      632.87    112.65 o 
   2  -6   1      572.24      857.85    125.13 o 
   2  -6   1      572.24      960.64    138.92 o 
   2  -6   1      572.24      437.79     97.87 o 
   2  -6   1      572.24      895.61    138.60 o 
  -2  -6  -1      572.24      542.23     96.23 o 
  -2  -6  -1      572.24     1057.86    150.09 o 
   4  -6   1       51.91      285.40     85.39 o 
  -4  -6  -1       51.91      119.22     78.17 o 
  -4  -6  -1       51.91      166.18     78.49 o 
   4  -6   1       51.91      156.66     66.67 o 
   4  -6   1       51.91      300.51    115.61 o 
  -4  -6  -1       51.91      197.05     69.63 o 
  -6  -6  -1     5529.97     6110.01    525.15 o 
   6  -6   1     5529.96     5778.96    535.66 o 
  -6  -6  -1     5529.97     6149.75    505.12 o 
   6  -6   1     5529.96     5583.88    499.21 o 
  -6   6  -1     5529.96     5487.32    434.51 o 
  -8  -6  -1      113.91      220.04     65.36 o 
   8  -6   1      113.91      224.97     46.64 o 
   8  -6   1      113.91      205.59     54.19 o 
   8   6   1      113.91      149.43     56.49 o 
   8  -6  -1     6622.95     2664.51    243.36 o 
  10  -6  -1     1116.32     1274.62    215.78 o 
  12  -6   1      200.16      339.26     66.67 o 
 -12  -6  -1      200.16      311.02     68.31 o 
 -18   6  -1     2257.20     2000.76    200.01 o 
  18  -6  -1     1766.04     2055.61    196.40 o 
  20  -6   1       61.41       51.89     72.25 o 
  20  -6   1       61.41      -14.78     74.55 o 
 -20  -6  -1       61.41        3.28     55.50 o 
  20  -6   1       61.41       41.71     78.17 o 
 -20  -6  -1       61.41      292.95     56.49 o 
 -20  -6  -1       61.41      117.58     49.59 o 
 -20   6  -1       61.41       -6.24     51.89 o 
  20   6   1       61.41       24.96     59.44 o 
 -22  -6  -1       55.80      162.24     60.10 o 
  22  -6   1       55.80      125.46     63.71 o 
  22  -6   1       55.80      134.00     66.01 o 
  22  -6   1       55.80      135.97     65.03 o 
 -22  -6  -1       55.80      179.32     46.96 o 
  22   6   1       55.80      135.31     60.76 o 
 -22   6  -1       55.80      103.45     50.58 o 
  24  -6   1       92.73      197.38     61.09 o 
  24  -6   1       92.73      142.86     55.18 o 
  24  -6   1       92.73      137.28     60.76 o 
 -24  -6  -1       92.73      119.55     45.65 o 
 -24  -6  -1       92.73      322.51     51.89 o 
 -24   6  -1       92.73       96.56     44.67 o 
  24   6   1       92.73       99.84     53.20 o 
  21  -7  -1     2157.28     1637.53    185.56 o 
 -21  -7   1     2157.28     2004.05    188.19 o 
  21  -7  -1     2157.28     1800.42    144.84 o 
  21  -7  -1     2157.28     2160.05    185.56 o 
 -19  -7   1        6.73        2.30     53.53 o 
  19  -7  -1        6.73       42.04     56.16 o 
  19  -7  -1        6.73       -2.96     61.74 o 
  19  -7  -1        6.73       27.26     59.44 o 
  19  -7  -1        6.73      -19.05     44.01 o 
 -17  -7   1     4451.07     4923.74    420.06 o 
  17  -7  -1     4451.08     4554.92    414.14 o 
  17  -7  -1     4451.08     4712.24    407.90 o 
  17  -7  -1     4451.08     4148.99    417.43 o 
 -15  -7   1     6282.07     5693.24    499.53 o 
 -15  -7   1     6282.07     6187.19    528.44 o 
  15  -7  -1     6282.08     5768.78    527.45 o 
 -13  -7   1     7571.22     9039.89    755.05 o 
 -13  -7   1     7571.22     8845.79    719.58 o 
 -13  -7   1     7571.22     7864.79    753.73 o 
  13  -7  -1     7571.22     8427.38    757.35 o 
  11  -7  -1     5313.07     4774.31    439.10 o 
 -11  -7   1     5313.08     4992.71    437.13 o 
  -9  -7   1     2960.80     3479.00    322.18 o 
   9  -7  -1     2960.81     3272.09    303.79 o 
   9  -7   1    17410.79    18512.31   1558.05 o 
  -7  -7   1        7.50      146.81     75.87 o 
  -5  -7   1     3276.94     4423.55    368.16 o 
  -5  -7   1     3276.94     4165.74    382.94 o 
   5  -7  -1     3276.95     3769.00    373.42 o 
  -3  -7   1     2126.78     2679.62    277.19 o 
   3  -7  -1     2126.78     2557.77    270.29 o 
   3  -7  -1     2126.78     3217.58    284.09 o 
  -3  -7   1     2126.78     2597.51    261.43 o 
  -1  -7   1      194.89      462.09    100.17 o 
  -1  -7   1      194.89      600.69    104.11 o 
   1  -7  -1      194.89      429.91     87.03 o 
  -1  -7  -1     2865.94     3230.06    326.78 o 
  -1  -7  -1     2865.94     4417.31    344.85 o 
   1  -7   1     2865.94     3197.54    323.17 o 
  -1  -7  -1     2865.94     3347.30    318.90 o 
   7  -7   1       13.82       43.68     44.99 o 
 -11  -7  -1      348.01      545.18     70.94 o 
  11  -7   1      348.01      526.14     89.00 o 
 -11  -7  -1      348.01      840.44    108.05 o 
 -13  -7  -1     2036.88     1900.59    179.32 o 
 -13  -7  -1     2036.88     1693.03    169.47 o 
 -13  -7  -1     2036.88     1971.53    196.73 o 
  13  -7   1     2036.88     1776.45    181.29 o 
 -15  -7  -1      399.72      730.42     80.79 o 
 -15  -7  -1      399.72      610.87    100.50 o 
  15  -7   1      399.72      622.36    121.85 o 
  15  -7   1      399.72      666.05     93.93 o 
  15  -7   1      399.72      694.95     98.86 o 
  17  -7   1      361.83      457.50     83.75 o 
  17  -7   1      361.83      339.92     81.12 o 
 -17  -7  -1      361.83      631.23     68.31 o 
 -17  -7  -1      361.83      465.71     91.63 o 
  17  -7   1      361.83      414.80    100.83 o 
  17  -7   1      361.83      459.14     80.46 o 
 -17  -7  -1      361.83      550.77     66.34 o 
  19  -7   1     3271.25     2971.92    283.10 o 
  19  -7   1     3271.25     2920.02    298.54 o 
  19  -7   1     3271.25     3466.85    230.88 o 
 -19  -7  -1     3271.25     3022.16    291.31 o 
 -19  -7  -1     3271.25     3661.61    296.90 o 
  19  -7   1     3271.25     3321.69    296.57 o 
 -21  -7  -1     1485.27     1263.12    124.47 o 
  21  -7   1     1485.27     1334.39    107.39 o 
  21  -7   1     1485.27     1283.16    133.34 o 
 -21  -7  -1     1485.27     1389.24    127.43 o 
  21  -7   1     1485.27     1206.30    134.65 o 
  16  -8  -1       69.51      123.49     55.83 o 
 -16  -8   1       69.51       90.32     43.68 o 
  14  -8  -1      473.05      439.43     84.41 o 
  14  -8  -1      473.05      527.12     72.91 o 
 -14  -8   1      473.05      507.42     81.78 o 
  12  -8  -1     1619.14     1826.37    172.75 o 
  10  -8  -1      191.85      245.99     48.94 o 
 -10  -8   1      191.85      165.20     70.61 o 
  -2  -8   1     1640.41     1501.56    163.23 o 
   0  -8  -1     1124.17     1504.51    165.20 o 
  -2  -8  -1       86.67      212.16     77.18 o 
  -4  -8  -1     1529.78     1647.05    171.77 o 
  14  -8   1     2724.03     2617.87    190.49 o 
 -14  -8  -1     2724.03     2696.70    245.99 o 
  14  -8   1     2724.03     2724.61    246.65 o 
  20   0   2     9127.50     9092.44    775.74 o 
 -20   0  -2     9127.50     9049.74    770.16 o 
 -18   0  -2     3353.56     3280.31    317.26 o 
 -18   0  -2     3353.56     3895.45    265.04 o 
  18   0   2     3353.56     3779.84    316.93 o 
 -18   0  -2     3353.56     4082.65    303.14 o 
  18   0   2     3353.56     3577.86    324.81 o 
  16   0   2    23339.42    25109.71   1821.11 o 
 -16   0  -2    23339.42    24955.35   1816.52 o 
  14   0   2    27461.04    29615.70   2241.17 o 
 -14   0  -2    27461.04    29144.41   2236.57 o 
 -14   0  -2    27461.04    32333.41   2029.99 o 
 -14   0  -2    27461.04    32162.96   2217.20 o 
  14   0   2    27461.04    30670.93   2219.82 o 
 -12   0  -2     7450.79     8341.33    618.75 o 
 -12   0  -2     7450.79     8349.54    613.50 o 
 -12   0  -2     7450.79     8413.58    556.02 o 
  12   0   2     7450.79     8256.60    615.47 o 
  12   0   2     7450.79     8108.48    622.04 o 
 -10   0  -2     5994.51     6079.47    436.48 o 
 -10   0  -2     5994.51     5383.54    438.12 o 
  10   0   2     5994.51     5871.58    438.12 o 
 -10   0  -2     5994.51     6082.43    392.80 o 
  10   0   2     5994.51     5679.12    441.40 o 
   8   0   2    10658.96     9727.28    702.50 o 
  -8   0  -2    10658.96     9482.61    707.76 o 
   8   0   2    10658.96     9288.83    709.40 o 
  -8   0  -2    10658.96     9863.25    701.19 o 
  -8   0  -2    10658.96     9726.30    639.77 o 
   6   0   2    42398.27    45080.89   3200.83 o 
  -6   0  -2    42398.27    45359.39   3168.31 o 
  -6   0  -2    42398.27    43270.94   2905.90 o 
   6   0   2    42398.27    46056.31   3168.97 o 
  -6   0  -2    42398.27    41684.64   3199.19 o 
  -4   0  -2    62214.57    62776.41   4573.97 o 
  -4   0  -2    62214.57    64972.26   4188.07 o 
   4   0   2    62214.57    61033.46   4561.16 o 
  -4   0  -2    62214.57    64890.80   4602.54 o 
   4   0   2    62214.57    65043.85   4600.24 o 
  -2   0   2    86876.32    80677.20   5590.77 o 
   2   0  -2    86876.32    77528.91   5252.82 o 
   2   0  -2    86876.32    78746.05   5590.77 o 
  -2   0   2    86876.32    76459.90   5644.31 o 
   2   0  -2    86876.32    78197.92   5646.93 o 
  -2   0   2    86876.32    77293.44   5475.50 o 
   0   0  -2    12749.02    10975.62    818.76 o 
   0   0   2    12749.02    11611.13    827.30 o 
   0   0   2    12749.02    11723.45    819.42 o 
   0   0  -2    12749.02    11893.24    827.63 o 
   0   0  -2    12749.02    11016.02    769.50 o 
  -8   0   2    58077.66    51867.12   3936.17 o 
  -8   0   2    58077.66    56834.55   3902.67 o 
   8   0  -2    58077.66    54710.95   3933.87 o 
  10   0  -2    10268.79     8899.32    614.81 o 
  10   0  -2    10268.79     8966.32    608.24 o 
 -12   0   2     5116.48     5336.24    387.21 o 
 -12   0   2     5116.48     4916.19    348.13 o 
  12   0  -2     5116.48     5245.27    391.15 o 
  14   0  -2     6236.08     6888.38    479.17 o 
 -14   0   2     6236.08     7287.09    429.58 o 
  16   0  -2    36785.50    40663.90   2755.48 o 
 -16   0   2    36785.50    38370.51   2519.02 o 
 -16   0   2    36785.50    35630.46   2775.19 o 
 -16   0   2    36785.50    39324.26   2750.56 o 
  16   0  -2    36785.50    37399.69   2779.79 o 
 -18   0   2    16730.37    18794.10   1255.90 o 
  20   0  -2     4645.11     4760.52    384.26 o 
 -20   0   2     4645.11     4454.42    350.76 o 
 -20   0   2     4645.11     3998.24    307.41 o 
  20   0  -2     4645.11     4760.84    367.51 o 
 -20   0   2     4645.11     4261.97    377.69 o 
  22   0  -2    10330.44     9399.19    700.86 o 
 -22   0   2    10330.44     9580.80    768.84 o 
  24   0  -2     4495.54     3820.24    337.95 o 
 -33  -1  -2     2233.01     2030.32    189.17 o 
  33  -1   2     2233.02     2062.18    154.36 o 
 -23  -1  -2      323.93      330.40    104.11 o 
  23  -1   2      323.93      321.20    137.28 o 
 -21   1  -2      424.85      428.92     75.87 o 
 -21  -1  -2      424.85      318.90     78.49 o 
 -21  -1  -2      424.85      322.84    100.17 o 
  21  -1   2      424.85      267.34    129.73 o 
  19  -1   2     6126.46     5881.76    482.78 o 
  19  -1   2     6126.46     6496.57    569.16 o 
 -19  -1  -2     6126.47     5641.68    621.38 o 
 -19  -1  -2     6126.47     6317.58    479.83 o 
 -19  -1  -2     6126.47     6108.04    435.16 o 
 -17   1  -2     7726.59     8003.71    702.83 o 
  17   1   2     7726.59     7778.74    706.11 o 
  17  -1   2     7726.59     7886.13    755.05 o 
 -17  -1  -2     7726.59     9256.98    629.26 o 
 -17  -1  -2     7726.59     9119.37    571.46 o 
 -13   1  -2     7890.78     8556.12    586.57 o 
 -13   1  -2     7890.78     8416.21    647.65 o 
  13   1   2     7890.77     8150.52    652.25 o 
 -13   1  -2     7890.78     8986.68    657.51 o 
 -13  -1  -2     7890.77     9209.36    650.61 o 
  13  -1   2     7890.78     9198.52    652.25 o 
 -13  -1  -2     7890.77     9216.91    593.46 o 
 -11   1  -2     6797.67     7166.23    531.39 o 
 -11   1  -2     6797.67     7009.90    477.86 o 
 -11   1  -2     6797.67     6862.11    535.00 o 
  11   1   2     6797.67     6869.33    531.72 o 
  11  -1   2     6797.67     7734.40    534.68 o 
  11  -1   2     6797.67     6698.55    538.94 o 
  -9   1  -2      582.41      678.20     93.60 o 
   9   1   2      582.42      507.09     77.51 o 
   9   1   2      582.42      710.71    110.68 o 
  -9   1  -2      582.41      684.11     94.59 o 
  -9  -1  -2      582.42      627.62     67.98 o 
   9  -1   2      582.41      498.22     91.63 o 
  -9  -1  -2      582.42      594.12     73.24 o 
  -7   1  -2     5239.33     5337.23    391.48 o 
   7   1   2     5239.34     5438.71    392.80 o 
   7   1   2     5239.34     4988.11    384.26 o 
  -7   1  -2     5239.33     4996.98    383.27 o 
  -7  -1  -2     5239.34     5482.06    383.60 o 
  -7  -1  -2     5239.34     5024.90    352.73 o 
  -5   1  -2    49499.95    47556.88   3474.08 o 
   5   1   2    49499.93    48616.71   3465.21 o 
  -5   1  -2    49499.95    47341.76   3419.23 o 
   5   1   2    49499.93    44648.02   3418.57 o 
   5  -1   2    49499.95    48691.91   3434.01 o 
   5  -1   2    49499.95    47552.61   3453.06 o 
  -5  -1  -2    49499.93    49748.79   3139.74 o 
  -5  -1  -2    49499.93    48546.75   3444.85 o 
  -3   1  -2    31203.59    31173.09   2258.58 o 
   3   1   2    31203.57    32012.21   2258.91 o 
  -3  -1  -2    31203.57    31417.11   2052.98 o 
  -3  -1  -2    31203.57    30425.59   2235.26 o 
   1   1   2     6906.39     7694.66    559.64 o 
   1  -1  -2      748.64      904.48     78.82 o 
   1  -1  -2      748.64      975.09     78.17 o 
   1   1  -2      748.64     1254.58     85.06 o 
  -3   1   2     9664.49     9744.69    706.44 o 
  -5   1   2    34060.51    31169.80   2291.09 o 
   5  -1  -2    34060.51    32916.69   2292.40 o 
  -7   1   2    35450.94    32905.86   2484.53 o 
   7  -1  -2    35450.94    36256.77   2486.83 o 
  -7  -1   2    35450.95    35075.43   2510.15 o 
   9   1  -2     6817.67     6262.40    463.74 o 
   9   1  -2     6817.67     6331.04    468.99 o 
  -9   1   2     6817.68     6189.49    461.44 o 
  -9  -1   2     6817.67     6366.18    459.79 o 
   9  -1  -2     6817.68     6892.98    463.41 o 
  -9  -1   2     6817.67     6016.08    420.71 o 
  -9  -1   2     6817.67     6196.06    465.05 o 
   9  -1  -2     6817.68     6627.94    468.01 o 
  11   1  -2      773.24      747.49    101.48 o 
 -11   1   2      773.25      747.82     93.93 o 
 -11   1   2      773.25      738.96     94.91 o 
  11   1  -2      773.24      713.01    101.81 o 
 -11   1   2      773.25      854.56     65.68 o 
  11  -1  -2      773.25      702.50    108.38 o 
 -11  -1   2      773.24      695.28     76.52 o 
 -11  -1   2      773.24      655.54     94.91 o 
 -11  -1   2      773.24      689.36     88.67 o 
  11  -1  -2      773.25      880.51    101.48 o 
  13   1  -2     5600.37     5638.07    417.76 o 
  13   1  -2     5600.37     6119.21    423.67 o 
 -13  -1   2     5600.37     6195.40    375.06 o 
  15   1  -2     7258.26     7999.11    561.93 o 
  15   1  -2     7258.26     7852.63    556.35 o 
 -15  -1   2     7258.26     8170.55    501.83 o 
  17   1  -2     3713.67     3962.77    347.80 o 
 -17   1   2     3713.68     4633.74    350.10 o 
  17   1  -2     3713.67     4154.24    364.22 o 
 -17  -1   2     3713.67     4696.15    342.55 o 
 -17  -1   2     3713.67     4753.29    311.35 o 
  17  -1  -2     3713.68     4435.70    353.71 o 
 -19   1   2     9363.21     8899.32    748.48 o 
  19   1  -2     9363.21     9559.79    682.47 o 
  19  -1  -2     9363.21     9432.36    674.26 o 
  19  -1  -2     9363.21    10210.40    804.64 o 
 -19  -1   2     9363.21     9420.21    606.60 o 
 -21   1   2     4882.52     4858.06    401.01 o 
  21  -1  -2     4882.52     5054.46    409.87 o 
 -21  -1   2     4882.51     4971.69    516.61 o 
 -21  -1   2     4882.51     5014.06    356.01 o 
 -21  -1   2     4882.51     5420.65    400.02 o 
 -23  -1   2      586.91      545.51    106.74 o 
  23  -1  -2      586.91      468.01    131.70 o 
  25  -1  -2      408.66      113.96    134.33 o 
 -25  -1   2      408.66      215.45     99.51 o 
  32  -2   2      322.59      316.27     70.28 o 
 -32  -2  -2      322.59      379.66     63.39 o 
 -30  -2  -2     1101.32     1188.90    135.64 o 
  30  -2   2     1101.32     1338.00    111.01 o 
 -28  -2  -2       12.98       25.29     81.78 o 
 -22   2  -2     4003.51     4460.01    366.19 o 
 -22  -2  -2     4003.51     3820.89    338.93 o 
 -20   2  -2     4316.52     3454.70    335.98 o 
  20   2   2     4316.52     3786.41    355.03 o 
 -20  -2  -2     4316.52     3998.57    333.68 o 
  20  -2   2     4316.52     3790.02    349.12 o 
 -20  -2  -2     4316.52     4675.78    426.30 o 
 -20  -2  -2     4316.52     3204.77    295.25 o 
  18   2   2     1321.06     1341.94    175.05 o 
 -18   2  -2     1321.06     1587.60    142.86 o 
  18   2   2     1321.06     1412.88    150.09 o 
 -18   2  -2     1321.06     1290.05    163.56 o 
  18  -2   2     1321.06     1323.88    156.99 o 
  18  -2   2     1321.06     1301.88    169.47 o 
 -18  -2  -2     1321.06     1612.57    179.32 o 
 -18  -2  -2     1321.06     1356.72    125.79 o 
 -18  -2  -2     1321.06     1504.51    151.08 o 
 -16   2  -2       64.01      105.75     57.47 o 
  16   2   2       64.01      108.38     68.97 o 
  16   2   2       64.01       24.63    102.80 o 
 -16   2  -2       64.01      114.95     84.73 o 
  16  -2   2       64.01      118.23     72.25 o 
 -16  -2  -2       64.01       45.98     77.18 o 
 -16  -2  -2       64.01       47.62     77.18 o 
  16  -2   2       64.01      205.27     88.35 o 
  16  -2   2       64.01      -57.80    101.15 o 
  16  -2   2       64.01      300.84    109.69 o 
 -16  -2  -2       64.01      175.71     51.89 o 
 -14   2  -2     4686.13     5380.58    408.23 o 
  14   2   2     4686.12     4904.37    406.59 o 
  14  -2   2     4686.13     5055.11    402.98 o 
 -14  -2  -2     4686.12     5202.90    395.09 o 
 -12   2  -2     8995.82     8987.67    670.31 o 
  12  -2   2     8995.82     9366.34    664.07 o 
 -12  -2  -2     8995.81     9266.17    605.94 o 
 -12  -2  -2     8995.81     9249.75    659.15 o 
  10   2   2     7601.02     8342.64    628.93 o 
 -10   2  -2     7601.00     8635.60    629.26 o 
 -10  -2  -2     7601.02     8170.55    618.10 o 
  10  -2   2     7601.00     8760.40    621.38 o 
 -10  -2  -2     7601.02     8334.10    569.49 o 
  -8   2  -2     5815.68     5672.88    444.69 o 
   8  -2   2     5815.68     6090.64    438.78 o 
  -8  -2  -2     5815.69     6101.47    435.16 o 
  -8  -2  -2     5815.69     5843.66    404.95 o 
  -6   2  -2     1221.15     1156.38    117.58 o 
   6   2   2     1221.14     1193.82    112.65 o 
   6   2   2     1221.14      910.06    103.45 o 
  -6   2  -2     1221.15      914.01     99.84 o 
   6  -2   2     1221.15     1193.17    106.08 o 
  -6  -2  -2     1221.14     1240.46    101.81 o 
  -6  -2  -2     1221.14     1113.36    109.69 o 
   6  -2   2     1221.15     1197.76    121.85 o 
  -4   2  -2     4679.31     4219.27    293.28 o 
   4   2   2     4679.31     4250.14    291.97 o 
   4   2   2     4679.31     3281.29    286.39 o 
   4  -2   2     4679.31     4022.55    287.70 o 
  -4  -2  -2     4679.31     3292.13    283.43 o 
  -4  -2  -2     4679.31     4041.92    267.01 o 
  -2   2  -2    18767.62    18016.39   1179.70 o 
   2   2   2    18767.62    17134.25   1178.39 o 
  -2  -2  -2    18767.62    17068.89   1073.62 o 
   2  -2   2    18767.62    15383.41   1068.69 o 
  -2  -2  -2    18767.62    14923.95   1164.27 o 
   0  -2   2    21224.65    20679.59   1307.13 o 
  -2  -2   2    29617.19    28115.12   1848.37 o 
   4   2  -2    15376.94    11811.14   1000.71 o 
  -4   2   2    15376.94    14386.97   1000.05 o 
  -4  -2   2    15376.94    14444.12    914.66 o 
   4  -2  -2    15376.94    15572.58    992.17 o 
   6   2  -2     4695.85     3157.80    286.06 o 
  -6   2   2     4695.85     3810.05    282.77 o 
  -6   2   2     4695.85     4261.64    284.74 o 
   6  -2  -2     4695.85     4399.91    281.13 o 
  -6  -2   2     4695.85     3895.45    279.49 o 
  -8   2   2     1661.18      889.70    120.20 o 
   8   2  -2     1661.19     1409.93    117.90 o 
   8   2  -2     1661.19     1163.61    123.49 o 
  -8   2   2     1661.18     1350.81    121.52 o 
  -8  -2   2     1661.19     1318.63    113.96 o 
   8  -2  -2     1661.18     1531.77    122.50 o 
  -8  -2   2     1661.19     1334.72    113.63 o 
  10   2  -2     4421.77     4619.95    343.86 o 
  10  -2  -2     4421.78     4855.76    337.95 o 
 -12   2   2    10307.96    10590.38    782.96 o 
 -12  -2   2    10307.93     9922.37    770.48 o 
  12  -2  -2    10307.96    10818.64    774.43 o 
 -12  -2   2    10307.93    10444.56    710.38 o 
  14   2  -2     7654.11     8023.42    555.04 o 
  14  -2  -2     7654.10     7817.16    541.90 o 
  16   2  -2     5884.60     5901.13    426.62 o 
 -16  -2   2     5884.60     5673.86    375.72 o 
  18   2  -2       89.39      133.67     63.71 o 
  18   2  -2       89.39      123.82    105.42 o 
 -18   2   2       89.39      143.85     84.73 o 
  18  -2  -2       89.39       81.12     70.28 o 
 -18  -2   2       89.39      185.56     58.46 o 
  18  -2  -2       89.39      131.70     78.49 o 
 -18  -2   2       89.39       23.65     46.96 o 
 -18  -2   2       89.39      195.74     78.49 o 
 -18  -2   2       89.39      283.43     97.87 o 
 -18  -2   2       89.39      126.12     59.77 o 
  20   2  -2     1748.71     1617.49    207.56 o 
 -20   2   2     1748.71     1820.46    165.85 o 
 -20   2   2     1748.71     1642.78    172.42 o 
 -20  -2   2     1748.71     1328.48    137.61 o 
  20  -2  -2     1748.71     1507.80    181.62 o 
 -20  -2   2     1748.71     1741.31    172.09 o 
  20  -2  -2     1748.71     2016.53    186.87 o 
 -20  -2   2     1748.71     2000.76    203.62 o 
 -20  -2   2     1748.71     1520.28    164.21 o 
  22   2  -2     4016.37     4195.95    343.20 o 
 -22   2   2     4016.38     3911.21    328.10 o 
  22   2  -2     4016.37     3476.05    334.34 o 
  22  -2  -2     4016.38     3733.53    331.71 o 
 -22  -2   2     4016.37     3454.70    283.43 o 
 -22  -2   2     4016.37     4142.42    351.41 o 
 -22  -2   2     4016.37     3840.93    315.29 o 
 -24  -2   2     5184.78     4446.21    365.21 o 
  24  -2  -2     5184.77     4670.53    385.90 o 
 -26  -2   2     1080.07      750.12     93.27 o 
 -30  -2   2       17.85       13.79     64.70 o 
  30  -2  -2       17.85      118.56     78.82 o 
 -32  -2   2      838.21      848.98     96.89 o 
  32  -2  -2      838.22      869.01     91.30 o 
 -32  -2   3     2013.40      495.26     74.22 o 
  34  -2  -2      428.36      378.02     52.88 o 
  31  -3   2      307.85      370.79     68.97 o 
 -31  -3  -2      307.85      327.11     57.15 o 
 -29  -3  -2      411.34      394.11     78.49 o 
 -29  -3  -2      328.74      411.19     78.17 o 
  29  -3   2      328.74      308.39     87.03 o 
  27  -3   2     1230.54     1314.03    139.25 o 
 -27  -3  -2     1230.54     1319.94    146.81 o 
 -23  -3  -2     3173.93     3693.79    328.42 o 
  23  -3   2     3173.93     3348.62    272.26 o 
 -21  -3  -2     5401.03     5771.41    513.00 o 
  21  -3   2     5401.05     6000.98    398.05 o 
 -19   3  -2     1947.71     1805.68    180.96 o 
  19   3   2     1947.70     1899.28    182.28 o 
 -19   3  -2     1947.71     1776.78    175.05 o 
 -19  -3  -2     1947.70     1604.03    174.72 o 
  19  -3   2     1947.71     1791.89    222.02 o 
 -19  -3  -2     1947.70     1697.30    170.78 o 
 -19  -3  -2     1947.70     1745.91    182.60 o 
  19  -3   2     1947.71     1983.69    198.70 o 
 -17   3  -2     9262.65     9384.41    786.91 o 
  17   3   2     9262.65     8585.35    714.65 o 
  17   3   2     9262.65     9281.94    790.19 o 
 -17   3  -2     9262.65    10265.57    712.68 o 
 -17  -3  -2     9262.65     8929.21    659.81 o 
 -17  -3  -2     9262.65     9727.94    643.38 o 
  17  -3   2     9262.65     9652.07    709.40 o 
 -17  -3  -2     9262.65     9682.94    696.92 o 
 -17  -3  -2     9262.65     9815.63    823.69 o 
 -17  -3  -2     9262.65     8484.52    813.84 o 
 -17  -3  -2     9262.65     9015.59    837.81 o 
  17  -3   2     9262.65     9889.52    843.39 o 
  17  -3   2     9262.65     9028.72    705.78 o 
 -15   3  -2     8889.47     9801.18    671.30 o 
  15   3   2     8889.45     8111.76    741.91 o 
 -15   3  -2     8889.47     8323.27    739.94 o 
  15  -3   2     8889.47     9196.88    663.09 o 
 -15  -3  -2     8889.45     8061.84    769.17 o 
  15  -3   2     8889.47     8535.76    784.61 o 
 -15  -3  -2     8889.45     9576.86    656.19 o 
  15  -3   2     8889.47     8098.30    792.82 o 
 -15  -3  -2     8889.45     9110.17    775.74 o 
 -15  -3  -2     8889.45     8900.97    622.04 o 
  15  -3   2     8889.47     8816.56    663.09 o 
 -13   3  -2    13493.86    14116.02   1028.30 o 
  13   3   2    13493.85    13701.55   1030.93 o 
 -13  -3  -2    13493.85    13498.91    957.03 o 
 -13  -3  -2    13493.85    13401.37    934.04 o 
  13  -3   2    13493.86    14159.70   1007.94 o 
 -13  -3  -2    13493.85    14337.38   1014.18 o 
  13  -3   2    13493.86    14146.89   1019.43 o 
  13  -3   2    13493.86    13289.05   1229.62 o 
  13  -3   2    13493.86    14615.88    927.14 o 
  11   3   2     3732.34     3614.97    313.65 o 
 -11   3  -2     3732.35     4166.07    309.38 o 
 -11  -3  -2     3732.34     3884.61    300.84 o 
  11  -3   2     3732.35     4100.38    305.76 o 
 -11  -3  -2     3732.34     3796.59    279.16 o 
  11  -3   2     3732.35     4099.73    314.30 o 
 -11  -3  -2     3732.34     3619.24    286.06 o 
   9   3   2    13593.71    14050.99   1009.91 o 
  -9   3  -2    13593.70    13555.73   1010.89 o 
  -9  -3  -2    13593.71    13062.11    921.23 o 
   9  -3   2    13593.70    13984.00    986.59 o 
  -9  -3  -2    13593.71    13158.33    940.28 o 
   9  -3   2    13593.70    14468.42   1000.38 o 
  -9  -3  -2    13593.71    14046.72    995.13 o 
  -7   3  -2    18812.43    19770.51   1450.98 o 
   7   3   2    18812.40    20792.57   1450.98 o 
  -7  -3  -2    18812.40    18396.38   1320.92 o 
  -7  -3  -2    18812.40    20099.26   1431.60 o 
   7  -3   2    18812.43    21022.14   1416.50 o 
   7  -3   2    18812.43    21008.34   1435.87 o 
   5   3   2     7641.30     8101.91    548.47 o 
  -5   3  -2     7641.30     7771.19    548.14 o 
  -5  -3  -2     7641.30     7454.26    535.66 o 
   5  -3   2     7641.30     7525.85    539.27 o 
  -5  -3  -2     7641.30     6788.54    510.04 o 
  -5  -3  -2     7641.30     6480.15    535.33 o 
  -5  -3  -2     7641.30     7258.84    501.18 o 
  -3   3  -2     5264.15     4713.22    320.87 o 
   3  -3   2     5264.15     3896.43    311.02 o 
   3  -3   2     5264.15     4488.91    322.51 o 
  -3  -3  -2     5264.16     4188.73    295.91 o 
   3  -3   2     5264.15     4278.06    312.00 o 
  -1   3  -2     8958.99     9070.43    604.96 o 
   1  -3   2     8958.99     8305.86    595.11 o 
  -1  -3  -2     8958.98     8224.74    552.74 o 
   1  -3   2     8958.99     7828.00    548.80 o 
  -1  -3   2     7807.38     6697.89    485.08 o 
  -1  -3   2     7807.38     6878.53    484.43 o 
  -1  -3   2     7807.38     7449.33    453.23 o 
   1  -3  -2     7807.37     6380.63    480.81 o 
   3  -3  -2     6616.29     5085.66    413.49 o 
   3  -3  -2     6616.29     5724.77    432.54 o 
  -3  -3   2     6616.30     6535.65    408.23 o 
  -3  -3   2     6616.30     6381.95    435.16 o 
   5   3  -2     3789.37     3063.22    234.17 o 
  -5  -3   2     3789.37     2711.15    228.58 o 
  -5  -3   2     3789.37     3154.52    229.90 o 
  -5  -3   2     3789.37     3372.92    221.69 o 
   5  -3  -2     3789.37     3060.59    233.18 o 
  -7   3   2     8429.99     8014.22    580.00 o 
   7   3  -2     8429.99     7508.12    580.33 o 
   7  -3  -2     8429.99     6841.41    569.49 o 
  -7  -3   2     8429.99     8286.81    537.63 o 
  -7  -3   2     8429.99     8002.40    573.43 o 
   7  -3  -2     8429.99     8845.46    572.44 o 
  -9   3   2    20139.08    20647.07   1506.16 o 
   9   3  -2    20139.10    20124.55   1507.80 o 
  -9  -3   2    20139.10    21489.48   1376.43 o 
   9  -3  -2    20139.08    19738.65   1463.46 o 
   9  -3  -2    20139.08    21679.31   1489.73 o 
  -9  -3   2    20139.10    20727.21   1489.73 o 
 -11   3   2    11056.88    11843.32    839.45 o 
 -11  -3   2    11056.88    11256.43    825.99 o 
  11  -3  -2    11056.88    11164.47    814.16 o 
  11  -3  -2    11056.88    12231.19    829.27 o 
 -11  -3   2    11056.88    10722.41    764.57 o 
  13   3  -2     4689.78     4603.53    357.33 o 
 -13   3   2     4689.79     4390.05    349.44 o 
 -13  -3   2     4689.78     4148.66    336.96 o 
 -13  -3   2     4689.78     4170.67    315.62 o 
  13  -3  -2     4689.79     4770.04    348.79 o 
 -15   3   2    13815.42    14353.14   1031.25 o 
  15  -3  -2    13815.42    15402.46   1024.69 o 
  15  -3  -2    13815.42    12991.50   1234.88 o 
 -15  -3   2    13815.43    12618.08    937.32 o 
 -15  -3   2    13815.43    14819.83   1212.87 o 
 -15  -3   2    13815.43    12999.05   1015.16 o 
  15  -3  -2    13815.42    14106.83   1008.59 o 
 -17   3   2     8396.32     8252.33    609.88 o 
  17   3  -2     8396.33     8379.43    618.42 o 
 -17  -3   2     8396.33     7685.79    705.46 o 
  17  -3  -2     8396.32     9138.09    613.83 o 
 -17  -3   2     8396.33     7913.39    704.14 o 
 -17  -3   2     8396.33     7955.76    715.31 o 
 -17  -3   2     8396.33     7817.16    721.55 o 
  17  -3  -2     8396.32     7635.87    544.86 o 
 -17  -3   2     8396.33     7694.66    790.19 o 
  17  -3  -2     8396.32     8456.28    602.66 o 
 -17  -3   2     8396.33     7833.26    596.09 o 
  17  -3  -2     8396.32     7714.70    723.85 o 
  17  -3  -2     8396.32     8481.90    691.01 o 
 -19   3   2    11974.13    11541.17    872.62 o 
  19   3  -2    11974.14    11799.64    880.51 o 
 -19   3   2    11974.13    12206.89    975.42 o 
 -19  -3   2    11974.14    11480.08   1029.61 o 
 -19  -3   2    11974.14    10836.37    854.23 o 
  19  -3  -2    11974.13    11867.30    870.33 o 
  19  -3  -2    11974.13    12195.39    782.31 o 
  19  -3  -2    11974.13    11071.20    854.56 o 
  19  -3  -2    11974.13    11407.83   1043.41 o 
  19  -3  -2    11974.13    12033.15    981.99 o 
 -19  -3   2    11974.14    11766.80   1013.19 o 
 -19  -3   2    11974.14    11198.30   1011.55 o 
 -21   3   2     1401.11     1544.25    160.93 o 
  21   3  -2     1401.12     1327.16    151.73 o 
  21   3  -2     1401.12     1323.22    190.49 o 
 -21   3   2     1401.11     1622.42    150.75 o 
 -21  -3   2     1401.12     1591.87    153.05 o 
 -21  -3   2     1401.12     1547.21    165.53 o 
 -21  -3   2     1401.12     1580.05    151.73 o 
 -21  -3   2     1401.12     1315.34    142.54 o 
  21  -3  -2     1401.11     1362.31    145.82 o 
 -23   3   2     3954.92     3658.65    336.96 o 
 -23  -3   2     5934.04     1296.29    121.19 o 
 -23  -3   2     3954.93     4106.62    326.45 o 
  23  -3  -2     3954.92     4056.37    297.22 o 
 -25  -3   2     3515.79     3255.67    314.30 o 
  27  -3  -2     1584.40     1588.92    112.32 o 
  29  -3  -2     1378.41     1277.57    121.52 o 
  31  -3  -2      338.83      327.77     67.66 o 
  33  -3  -2      372.00      311.68     53.86 o 
  30  -4   2     1011.17     1048.99     95.57 o 
 -28  -4  -2      400.63      411.84     69.30 o 
  28  -4   2      400.63      404.62     89.99 o 
 -26  -4  -2     1119.95     1151.79    128.41 o 
  26  -4   2     1119.96     1066.72    130.06 o 
  24  -4   2      449.31      412.83     87.36 o 
 -24  -4  -2      449.32      490.67    100.50 o 
  22  -4   2     1211.11     1166.56    149.43 o 
 -22  -4  -2     1211.11     1321.91    145.82 o 
 -20   4  -2     1021.85      969.18    125.79 o 
  20   4   2     1021.84      920.90    127.43 o 
 -20  -4  -2     1021.84     1055.23    132.36 o 
 -20  -4  -2     1021.84     1083.80    150.42 o 
  20  -4   2     1021.85     1213.86    145.82 o 
  18   4   2     1902.72     1971.86    195.08 o 
 -18   4  -2     1902.73     2125.24    191.47 o 
  18  -4   2     1902.73     1808.63    182.93 o 
 -18  -4  -2     1902.72     1889.10    216.76 o 
  18  -4   2     1902.73     1617.82    220.70 o 
 -18  -4  -2     1902.72     2349.88    210.52 o 
 -16   4  -2      119.34      146.48     90.32 o 
 -16   4  -2      119.34      195.74     67.66 o 
  16   4   2      119.34       80.14     72.25 o 
  16   4   2      119.34       25.29    134.00 o 
  16  -4   2      119.34      100.83    127.76 o 
 -16  -4  -2      119.34      231.87    100.83 o 
 -16  -4  -2      119.34      153.37     76.85 o 
  16  -4   2      119.34      135.97     86.38 o 
  16  -4   2      119.34       34.16    105.75 o 
  16  -4   2      119.34      213.80     99.84 o 
 -16  -4  -2      119.34      182.28    114.29 o 
 -14   4  -2     5928.19     5247.90    465.71 o 
 -14  -4  -2     5928.19     5681.75    395.75 o 
 -14  -4  -2     5928.19     4906.99    461.44 o 
  14  -4   2     5928.19     5547.75    377.69 o 
 -14  -4  -2     5928.19     5467.94    488.70 o 
  14  -4   2     5928.19     5786.19    492.31 o 
 -14  -4  -2     5928.19     5368.10    484.75 o 
  14  -4   2     5928.19     4982.86    469.32 o 
 -14  -4  -2     5928.19     6383.26    413.16 o 
 -14  -4  -2     5928.19     5299.79    492.31 o 
 -12   4  -2     5024.54     6261.09    419.07 o 
 -12  -4  -2     5024.55     4872.84    478.19 o 
  12  -4   2     5024.54     4337.50    453.55 o 
 -12  -4  -2     5024.55     6161.25    396.41 o 
 -12  -4  -2     5024.55     4666.59    448.30 o 
  12  -4   2     5024.54     4986.80    480.49 o 
  12  -4   2     5024.54     5258.41    369.15 o 
 -12  -4  -2     5024.55     6032.18    381.30 o 
 -12  -4  -2     5024.55     4984.83    468.99 o 
  12  -4   2     5024.54     5538.88    414.47 o 
  12  -4   2     5024.54     5239.03    475.89 o 
  10   4   2     1785.08     2019.81    181.29 o 
 -10   4  -2     1785.08     2074.66    174.07 o 
  10  -4   2     1785.08     1911.10    142.86 o 
  10  -4   2     1785.08     1745.25    173.41 o 
  10  -4   2     1785.08     1608.62    179.65 o 
  10  -4   2     1785.08     1557.72    173.74 o 
 -10  -4  -2     1785.08     1678.91    152.06 o 
  10  -4   2     1785.08     1877.93    194.76 o 
   8   4   2     6482.14     6798.06    488.70 o 
  -8   4  -2     6482.14     7317.96    490.34 o 
   8  -4   2     6482.14     6723.51    489.68 o 
  -8  -4  -2     6482.14     6104.43    567.52 o 
  -8  -4  -2     6482.14     6027.25    544.86 o 
   8  -4   2     6482.15     6674.25    442.06 o 
  -8  -4  -2     6482.14     6494.93    448.96 o 
  -6   4  -2    10147.45    11004.53    791.18 o 
   6   4   2    10147.44    11265.62    790.85 o 
  -6  -4  -2    10147.44    10430.11    726.48 o 
   6  -4   2    10147.45    10296.44    777.05 o 
   4   4   2    11388.59    13796.14    906.78 o 
  -4   4  -2    11388.60    13154.72    907.77 o 
  -4  -4  -2    11388.59    12218.05    831.24 o 
   2   4   2     3326.85     4059.99    297.55 o 
  -2  -4  -2     3326.85     3699.38    279.16 o 
   2  -4   2     3326.85     3562.09    304.45 o 
   0   4  -2     2064.58     2070.72    156.33 o 
   0  -4  -2     2064.58     1847.39    156.99 o 
   0  -4  -2     2064.58     1880.89    143.52 o 
   0  -4   2     2064.58     2021.45    174.39 o 
   2   4  -2     2392.60     2376.15    173.08 o 
   2  -4  -2     2392.60     2065.46    173.08 o 
  -2  -4   2     2392.60     2177.13    161.58 o 
  -2  -4   2     2392.60     2246.42    187.20 o 
  -4   4   2     4557.13     5107.99    335.65 o 
  -4  -4   2     4557.13     4745.08    342.88 o 
  -6   4   2    12943.54    14472.69    997.43 o 
   6   4  -2    12943.55    13957.06    999.07 o 
  -6  -4   2    12943.55    12638.77    976.74 o 
  -6  -4   2    12943.55    13663.12    915.32 o 
  -8   4   2     7913.07     9096.05    641.74 o 
  -8  -4   2     7913.07     8406.69    627.95 o 
  -8  -4   2     7913.07     8858.60    592.15 o 
 -10   4   2     4808.35     5426.89    364.88 o 
 -10  -4   2     4808.36     4647.87    423.34 o 
 -10  -4   2     4808.36     5195.35    337.95 o 
 -10  -4   2     4808.36     3901.36    320.54 o 
 -10  -4   2     4808.36     5212.43    352.07 o 
  10  -4  -2     4808.35     5305.37    421.04 o 
 -12   4   2     2498.41     2558.43    202.31 o 
  12   4  -2     2498.41     2730.85    218.07 o 
 -12  -4   2     2498.41     2231.65    205.92 o 
  12  -4  -2     2498.41     2121.62    174.39 o 
  12  -4  -2     2498.41     2082.54    223.33 o 
 -12  -4   2     2498.41     2194.21    221.03 o 
 -12  -4   2     2498.41     2523.94    188.52 o 
  14   4  -2     5530.69     6449.93    448.30 o 
 -14   4   2     5530.70     6664.39    437.13 o 
  14  -4  -2     5530.70     5437.07    387.21 o 
 -14  -4   2     5530.69     5544.79    500.19 o 
 -14  -4   2     5530.69     4749.68    504.46 o 
 -14  -4   2     5530.69     6379.65    422.35 o 
 -14  -4   2     5530.69     5328.36    500.85 o 
  14  -4  -2     5530.70     4961.84    506.76 o 
  14  -4  -2     5530.70     5286.98    489.02 o 
  16   4  -2     4306.80     3807.76    353.71 o 
  16   4  -2     4306.80     4172.96    345.17 o 
  16  -4  -2     4306.80     3584.10    372.76 o 
 -16  -4   2     4306.80     5107.33    307.73 o 
 -16  -4   2     4306.80     3342.38    349.12 o 
  16  -4  -2     4306.80     4624.88    374.08 o 
 -16  -4   2     4306.80     3847.17    374.40 o 
 -16  -4   2     4306.80     4658.38    381.30 o 
  16  -4  -2     4306.80     4668.56    298.87 o 
  18   4  -2      118.91      127.76    131.37 o 
  18   4  -2      118.91      198.70     78.49 o 
 -18   4   2      118.90      146.15     65.36 o 
  18  -4  -2      118.90       96.23     84.08 o 
  18  -4  -2      118.90      199.68     65.36 o 
 -18  -4   2      118.91      -20.69     89.66 o 
  18  -4  -2      118.90      275.88    108.05 o 
 -18  -4   2      118.91       95.90     74.88 o 
 -18  -4   2      118.91      229.57     70.28 o 
 -18  -4   2      118.91      160.27     70.94 o 
  22  -4  -2      885.70      984.62    118.56 o 
  22  -4  -2      885.70      894.30    151.08 o 
 -22  -4   2      885.70      925.17    111.34 o 
  24  -4  -2     1353.24     1020.74    146.81 o 
  24  -4  -2     1353.24     1227.65    128.74 o 
 -24  -4   2     1353.24     1134.05    132.03 o 
  26  -4  -2      624.13      523.84     97.21 o 
  28  -4  -2     1457.31     1424.05    129.07 o 
  30  -4  -2      383.17      289.34     66.01 o 
  27  -5   2      606.95      606.27     83.75 o 
 -23  -5  -2      343.65      286.39     81.12 o 
  23  -5   2      343.65      530.08    111.99 o 
  21  -5   2     3998.54     3968.68    287.37 o 
 -21  -5  -2     3998.52     3973.61    365.21 o 
 -19  -5  -2      960.14     1037.49    132.03 o 
  19  -5   2      960.14     1341.94    148.45 o 
  17   5   2     1493.52     1399.42    150.42 o 
 -17  -5  -2     1493.52     1402.04    163.23 o 
 -17  -5  -2     1493.52     1649.68    163.23 o 
 -15   5  -2    18592.58    16500.38   1525.86 o 
  15  -5   2    18592.58    20042.12   1221.74 o 
  15  -5   2    18592.58    18562.56   1535.39 o 
 -15  -5  -2    18592.56    18030.84   1585.31 o 
  15  -5   2    18592.58    16387.08   1630.63 o 
 -15  -5  -2    18592.56    18692.29   1237.50 o 
 -15  -5  -2    18592.56    20152.79   1588.92 o 
  13   5   2     9032.01     9836.98    746.51 o 
  13  -5   2     9032.00    11252.82    672.29 o 
 -13  -5  -2     9032.01    10743.43    863.76 o 
  13  -5   2     9032.00     9082.91    882.15 o 
  13  -5   2     9032.00     9641.24    834.53 o 
 -13  -5  -2     9032.01     9621.53    826.32 o 
 -13  -5  -2     9032.01    10340.78    864.09 o 
 -13  -5  -2     9032.01     8079.90    675.24 o 
 -11   5  -2     5809.69     5618.69    445.67 o 
  11  -5   2     5809.69     5415.39    498.88 o 
 -11  -5  -2     5809.67     5533.96    513.98 o 
  11  -5   2     5809.69     5179.59    514.64 o 
 -11  -5  -2     5809.67     5913.94    514.64 o 
 -11  -5  -2     5809.67     5869.28    414.80 o 
 -11  -5  -2     5809.67     5623.62    492.64 o 
  11  -5   2     5809.69     6591.81    408.23 o 
  -9   5  -2     6268.61     5763.85    465.38 o 
   9   5   2     6268.64     5844.65    466.36 o 
  -9  -5  -2     6268.64     5876.17    432.54 o 
   9  -5   2     6268.61     5291.25    544.86 o 
  -9  -5  -2     6268.64     6552.73    551.43 o 
   9  -5   2     6268.61     6164.20    535.66 o 
   9  -5   2     6268.61     6869.66    427.28 o 
  -9  -5  -2     6268.64     6194.42    523.84 o 
  -7   5  -2     8898.17     8701.61    664.73 o 
   7   5   2     8898.18     8748.25    663.42 o 
   7  -5   2     8898.17    11283.03    610.87 o 
  -7  -5  -2     8898.18     7836.21    750.78 o 
   7  -5   2     8898.17     7562.96    652.58 o 
   7  -5   2     8898.17     8705.22    754.72 o 
   7  -5   2     8898.17     9522.02    760.30 o 
  -7  -5  -2     8898.18     9636.97    785.26 o 
   7  -5   2     8898.17     9254.68    796.10 o 
   5   5   2     3793.90     3968.03    324.81 o 
   5  -5   2     3793.90     3425.47    333.02 o 
  -5  -5  -2     3793.90     3865.89    307.73 o 
   5  -5   2     3793.90     4422.57    392.80 o 
  -5  -5  -2     3793.90     3734.19    291.31 o 
  -5  -5  -2     3793.90     4613.71    392.14 o 
  -5  -5  -2     3793.90     4373.63    386.88 o 
  -5  -5  -2     3793.90     4498.76    370.79 o 
   5  -5   2     3793.90     4064.91    369.15 o 
  -5  -5  -2     3793.90     4571.01    388.53 o 
  -3   5  -2     1679.72     1677.59    155.34 o 
   3   5   2     1679.72     1607.31    146.48 o 
   3  -5   2     1679.72     1740.32    175.38 o 
   3  -5   2     1679.72     1833.60    182.93 o 
  -3  -5  -2     1679.72     1873.99    196.40 o 
  -3  -5  -2     1679.72     1847.06    137.61 o 
   3  -5   2     1679.72     2114.73    156.33 o 
   3  -5   2     1679.72     1599.10    179.65 o 
  -3  -5  -2     1679.72     2037.55    182.60 o 
  -1   5  -2     2153.85     2080.57    202.97 o 
   1  -5   2     2153.85     2888.17    250.92 o 
  -1  -5  -2     2153.85     2821.50    249.93 o 
  -1  -5  -2     2153.85     2796.86    243.03 o 
  -1  -5  -2     2153.85     2766.32    251.90 o 
  -1  -5  -2     2153.85     2935.46    238.44 o 
   1  -5   2     2153.85     2536.10    244.02 o 
   1  -5   2     2153.85     3036.61    198.04 o 
   1  -5   2     2153.85     2773.88    236.79 o 
  -1  -5  -2     2153.85     2698.99    191.14 o 
   1  -5   2     2153.85     1748.20    217.75 o 
   1  -5   2     2153.85     2511.14    243.69 o 
   1  -5  -2     3034.06     3413.65    302.48 o 
  -1  -5   2     3034.05     2686.84    292.30 o 
   1  -5  -2     3034.06     3533.19    290.00 o 
  -1  -5   2     3034.05     3527.94    233.18 o 
  -1  -5   2     3034.05     3087.52    297.22 o 
  -1  -5   2     3034.05     3208.38    308.72 o 
   1  -5  -2     3034.06     3378.18    300.51 o 
  -1  -5   2     3034.05     2506.21    259.13 o 
   1  -5  -2     3034.06     3389.67    293.28 o 
   1  -5  -2     3034.06     3492.47    231.87 o 
  -1  -5   2     3034.05     3285.56    295.58 o 
   3   5  -2     2667.59     2045.10    235.81 o 
   3  -5  -2     2667.59     2892.11    281.46 o 
   3  -5  -2     2667.59     3645.51    295.91 o 
  -3  -5   2     2667.59     3392.30    224.31 o 
  -3  -5   2     2667.59     3020.85    288.69 o 
  -3  -5   2     2667.59     3518.41    288.03 o 
  -3  -5   2     2667.59     3525.97    284.74 o 
   3  -5  -2     2667.59     3685.25    288.36 o 
   3  -5  -2     2667.59     3353.87    290.00 o 
  -3  -5   2     2667.59     2807.05    284.09 o 
   3  -5  -2     2667.59     3446.16    224.97 o 
   3  -5  -2     2667.59     3137.77    274.23 o 
  -3  -5   2     2667.59     1954.46    248.29 o 
   5   5  -2     2129.25     1843.12    176.04 o 
  -5  -5   2     2129.25     2217.52    163.88 o 
  -5  -5   2     2129.25     2138.37    200.34 o 
   5  -5  -2     2129.25     2037.22    217.75 o 
  -5  -5   2     2129.25     2011.27    200.67 o 
   5  -5  -2     2129.25     2369.58    216.76 o 
   5  -5  -2     2129.25     2314.08    208.22 o 
  -5  -5   2     2129.25     1950.84    211.83 o 
   5  -5  -2     2129.25     2273.68    198.70 o 
   5  -5  -2     2129.25     2504.90    170.12 o 
  -7   5   2     5032.27     5115.54    384.59 o 
   7   5  -2     5032.27     4478.40    388.85 o 
  -7  -5   2     5032.27     5566.80    352.40 o 
   7  -5  -2     5032.27     5570.41    355.36 o 
   7  -5  -2     5032.27     5547.42    471.62 o 
   7  -5  -2     5032.27     4834.74    437.46 o 
  -9   5   2     9556.89     9123.97    703.16 o 
   9   5  -2     9556.88     9164.36    710.38 o 
   9  -5  -2     9556.89    10326.33    849.31 o 
   9  -5  -2     9556.89    10810.76    810.88 o 
   9  -5  -2     9556.89     9810.37    638.79 o 
  -9  -5   2     9556.88     8883.56    635.83 o 
  -9  -5   2     9556.88    10415.00    802.01 o 
  -9  -5   2     9556.88     8806.38    649.62 o 
   9  -5  -2     9556.89     7964.63    825.00 o 
  -9  -5   2     9556.88    10013.67    836.83 o 
 -11  -5   2     6787.06     6525.47    564.56 o 
  11  -5  -2     6787.09     7023.03    559.64 o 
 -11  -5   2     6787.06     5831.51    449.94 o 
  11  -5  -2     6787.09     5783.56    572.44 o 
  13   5  -2     4210.54     3747.98    340.90 o 
  13  -5  -2     4210.53     4352.94    400.02 o 
  13  -5  -2     4210.53     4870.21    381.30 o 
  13  -5  -2     4210.53     4435.38    296.24 o 
 -13  -5   2     4210.54     3870.48    383.93 o 
  15   5  -2    11714.29    11470.56    880.18 o 
 -15  -5   2    11714.29    11761.87   1022.39 o 
  15  -5  -2    11714.31    12016.73    784.93 o 
 -15  -5   2    11714.29    10112.85   1043.73 o 
  15  -5  -2    11714.31    13107.43    995.46 o 
 -15  -5   2    11714.29    11898.50    980.35 o 
  17   5  -2    14996.70    13378.38   1275.93 o 
 -17  -5   2    14996.70    16979.88   1329.79 o 
  17  -5  -2    14996.69    16698.75   1022.39 o 
 -17  -5   2    14996.70    14297.64   1270.35 o 
  17  -5  -2    14996.69    16538.15   1288.74 o 
 -17  -5   2    14996.70    13954.76   1359.35 o 
  19   5  -2     1106.74      956.70    115.93 o 
  19  -5  -2     1106.74     1180.69    127.43 o 
  21   5  -2      735.02      909.41    117.58 o 
  21  -5  -2      735.02      811.87    118.89 o 
  23  -5  -2     3918.31     4423.88    321.86 o 
  25  -5  -2      275.74      357.33     89.66 o 
 -27  -5   2     3273.55     2599.48    273.58 o 
  29  -5  -2      516.50      502.16     64.04 o 
  24  -6   2      152.13      121.85     70.28 o 
  22  -6   2      373.55      495.92     94.59 o 
 -20  -6  -2     1327.40     1090.04    124.47 o 
  18  -6   2     2859.39     3168.31    245.33 o 
 -18  -6  -2     2859.40     3182.11    293.94 o 
 -16  -6  -2      931.30      996.44    128.74 o 
  16  -6   2      931.29      905.80    129.73 o 
 -14  -6  -2     1121.95     1117.96    167.83 o 
  12  -6   2       15.23      -19.38    102.80 o 
 -12  -6  -2       15.23       94.91     74.88 o 
 -12  -6  -2       15.23        0.99     88.67 o 
  12  -6   2       15.23       88.35    131.37 o 
 -10  -6  -2     1111.80     1028.95    151.08 o 
 -10  -6  -2     1111.80     1226.01    162.24 o 
  10  -6   2     1111.81      993.48    120.86 o 
  10  -6   2     1111.81     1212.54    133.67 o 
  10  -6   2     1111.81     1187.58    147.79 o 
 -10  -6  -2     1111.80     1089.71    137.94 o 
  -8  -6  -2       72.38      113.31     84.41 o 
  -8  -6  -2       72.38      156.00     72.25 o 
  -8  -6  -2       72.38      163.56    105.75 o 
   8  -6   2       72.38      118.23     58.46 o 
   8  -6   2       72.38       82.11    100.83 o 
   8  -6   2       72.38      136.62    100.83 o 
   8  -6   2       72.38      125.79     59.77 o 
  -6  -6  -2     1764.33     1772.84    148.78 o 
  -6  -6  -2     1764.33     2103.89    197.38 o 
   6  -6   2     1764.33     2055.94    195.74 o 
  -6  -6  -2     1764.33     1819.47    202.64 o 
  -6  -6  -2     1764.33     2086.15    195.74 o 
   6  -6   2     1764.33     2216.87    168.15 o 
  -4   6  -2     5610.48     3924.35    395.42 o 
   4  -6   2     5610.48     6306.74    370.79 o 
   4  -6   2     5610.48     6045.64    467.02 o 
   4  -6   2     5610.48     5696.53    464.39 o 
   2  -6   2    16364.57    15358.45   1445.40 o 
  -2  -6  -2    16364.56    16166.38   1446.71 o 
   2  -6   2    16364.57    17198.94   1380.70 o 
  -2  -6  -2    16364.56    16193.64   1425.03 o 
   2  -6   2    16364.57    15021.16   1372.82 o 
   2  -6   2    16364.57    17793.72   1096.94 o 
   0  -6   2    12155.08    13467.38   1077.89 o 
   0  -6   2    12155.08    13453.59    852.92 o 
   0  -6   2    12155.08    11859.74   1124.20 o 
   0  -6   2    12155.08    12670.62   1110.73 o 
   0  -6   2    12155.08    10498.09   1103.51 o 
   0  -6  -2    12155.08    13221.72   1113.03 o 
   0  -6  -2    12155.08    13358.35   1131.75 o 
   0  -6  -2    12155.08    12906.11   1070.01 o 
   0  -6  -2    12155.08    12486.05    850.29 o 
   2  -6  -2    16778.13    17656.77   1163.28 o 
  -2  -6   2    16778.12    17407.17   1517.65 o 
  -2  -6   2    16778.12    15143.33   1534.40 o 
   2  -6  -2    16778.13    17652.50   1541.30 o 
   2  -6  -2    16778.13    16532.24   1516.01 o 
  -2  -6   2    16778.12    16134.52   1511.41 o 
  -2  -6   2    16778.12    17670.89   1468.39 o 
   2  -6  -2    16778.13    17084.00   1461.82 o 
   2  -6  -2    16778.13    18507.06   1516.34 o 
  -2  -6   2    16778.12    18015.74   1462.48 o 
   4  -6  -2    14943.96    16390.36   1371.83 o 
   4  -6  -2    14943.96    15163.37   1345.23 o 
   4  -6  -2    14943.96    17372.35   1307.46 o 
   4  -6  -2    14943.96    14797.17   1298.59 o 
   4  -6  -2    14943.96    15708.88   1034.54 o 
  -4  -6   2    14943.96    15736.47   1349.17 o 
  -4  -6   2    14943.96    16851.14   1300.89 o 
   4  -6  -2    14943.96    13283.79   1343.59 o 
  -4  -6   2    14943.96    15291.45   1033.88 o 
   6   6  -2     4021.29     3404.78    317.26 o 
   6  -6  -2     4021.28     4190.37    296.90 o 
   6  -6  -2     4021.28     4997.64    373.09 o 
   6  -6  -2     4021.28     3974.92    378.02 o 
   6  -6  -2     4021.28     3287.86    367.18 o 
  -6  -6   2     4021.29     4087.57    292.30 o 
   8   6  -2     1913.92     1673.98    177.68 o 
  -8  -6   2     1913.92     2390.27    203.62 o 
   8  -6  -2     1913.92     2203.07    226.28 o 
  -8  -6   2     1913.92     1935.41    190.49 o 
   8  -6  -2     1913.92     1926.21    182.60 o 
  -8  -6   2     1913.92     1800.75    146.15 o 
 -10  -6   2       62.63      184.57     89.33 o 
  10  -6  -2       62.63       63.06    106.41 o 
  10  -6  -2       62.63      132.36     91.96 o 
 -10  -6   2       62.63      157.64     75.21 o 
  10  -6  -2       62.63       34.81    101.81 o 
  12  -6  -2      948.07      974.11    181.29 o 
  12  -6  -2      948.07     1121.90    120.20 o 
  14  -6  -2       19.69       31.20     96.56 o 
  16  -6  -2     1183.42     1426.02    136.62 o 
 -16  -6   2     1183.42     1266.41    141.88 o 
  18  -6  -2     1294.18     1205.65    132.68 o 
  20  -6  -2     3577.46     4280.36    309.38 o 
  24  -6  -2      276.92      314.96     74.88 o 
  26  -6  -2      158.98      124.47     51.89 o 
  19  -7   2     1881.72     1942.30    155.67 o 
  17  -7   2      158.41      100.50     59.44 o 
  15  -7   2      868.71      915.98     95.90 o 
 -13  -7  -2      446.44      316.93     77.51 o 
  13  -7   2      446.44      418.41     99.84 o 
   9  -7   2     1244.70     1591.55    152.06 o 
  -9  -7  -2     1244.70     1693.69    163.56 o 
  -9  -7  -2     1244.70     1617.49    173.08 o 
   7  -7   2      484.67      448.96     99.51 o 
  -7  -7  -2      484.66      485.41     80.46 o 
   7  -7   2      484.67      582.63    109.37 o 
   7  -7   2      484.67      494.94     81.12 o 
  -7  -7  -2      484.66      375.06     80.79 o 
   5  -7   2     1441.59     1414.20    139.25 o 
   5  -7   2     1441.59     1516.34    122.83 o 
   5  -7   2     1441.59     1510.75    187.86 o 
  -5  -7  -2     1441.59     1613.22    158.96 o 
  -5  -7  -2     1441.59     1521.59    151.40 o 
  -3  -7  -2      499.01      464.06     94.26 o 
   3  -7   2      499.01      682.14     97.87 o 
   3  -7   2      499.01      724.83    136.30 o 
  -3  -7  -2      499.01      574.09     66.67 o 
  -3  -7  -2      499.01      434.83    104.44 o 
   1  -7   2     1662.17     1471.34    150.09 o 
   1  -7   2     1662.17     1484.15    158.30 o 
   1  -7   2     1662.17     1510.10    134.00 o 
  -1  -7  -2     1662.16     1476.60    148.45 o 
  -1  -7  -2     1662.16     1251.95    164.54 o 
  -1  -7  -2     1662.16     1378.07    125.13 o 
  -1  -7  -2     1662.16     1366.25    150.75 o 
   1  -7  -2     1356.27     1227.65    152.06 o 
  -1  -7   2     1356.27     1246.04    142.86 o 
   1  -7  -2     1356.27     1256.55    150.42 o 
  -1  -7   2     1356.27     1430.62    123.16 o 
   1  -7  -2     1356.27     1097.60    146.48 o 
   1  -7  -2     1356.27     1222.07    118.56 o 
   3  -7  -2     1771.37     1338.00    170.12 o 
   3  -7  -2     1771.37     1577.75    126.12 o 
  -3  -7   2     1771.37     1593.19    161.26 o 
   3  -7  -2     1771.37     1629.64    171.77 o 
  -3  -7   2     1771.37     1733.10    139.25 o 
   5  -7  -2      593.44      647.33     91.63 o 
  -5  -7   2      593.44      597.73     87.03 o 
   5  -7  -2      593.44      702.50    115.28 o 
   5  -7  -2      593.44      647.65     85.72 o 
  -7  -7   2     1206.96     1206.63    112.98 o 
   7  -7  -2     1206.96     1260.17    119.22 o 
   9  -7  -2      675.06      697.57     99.84 o 
  11  -7  -2     1670.31     2150.52    175.38 o 
  13  -7  -2     1394.94     1335.37    128.41 o 
  15  -7  -2      319.68      438.45     86.38 o 
  17  -7  -2     1024.37     1072.64     96.89 o 
  19  -7  -2      117.61       22.33     66.01 o 
  10  -8   2      308.03      208.55     70.61 o 
   8  -8   2       86.09      186.87     71.60 o 
   6  -8   2      116.55      183.92     71.27 o 
   0  -8   2     1147.57     1049.97    101.15 o 
  -2  -8   2     1595.60     1280.86    103.13 o 
  -6  -8   2     2522.85     2008.97    183.92 o 
  10  -8  -2       71.35      161.58     60.43 o 
  12  -8  -2      222.36      209.21     62.40 o 
  14  -8  -2      911.62      831.57     80.79 o 
  33  -1  -3       55.60       -7.55     51.56 o 
 -33  -1   3       55.60        6.90     46.64 o 
 -29   1   3      466.80      833.87    106.74 o 
 -27  -1   3     1711.10     1814.55    223.00 o 
  27  -1  -3     1711.10     1920.96    196.40 o 
 -27   1   3     1711.10     1855.60    183.59 o 
 -23  -1   3       89.06       63.06     68.31 o 
 -23  -1   3       89.06       82.43     51.23 o 
 -23  -1   3       89.06      141.88     96.23 o 
  23  -1  -3       89.06      103.78     85.72 o 
  23  -1  -3       89.06       50.58    120.20 o 
  23  -1  -3       89.06       79.81     71.60 o 
 -23   1   3       89.06       69.30     67.33 o 
  23   1  -3       89.06       11.82     58.79 o 
 -21  -1   3     1936.89     1758.39    170.12 o 
 -21  -1   3     1936.89     1698.28    187.53 o 
  21  -1  -3     1936.89     2764.68    213.48 o 
 -21  -1   3     1936.89     1821.44    200.34 o 
  21  -1  -3     1936.89     2915.10    258.80 o 
  21  -1  -3     1936.89     1663.47    199.35 o 
 -21  -1   3     1936.89     2075.97    237.45 o 
 -21   1   3     1936.89     1773.82    193.11 o 
  21   1  -3     1936.89     1857.57    191.80 o 
 -21   1   3     1936.89     2152.82    198.70 o 
 -19  -1   3     6838.73     6518.90    434.83 o 
  19  -1  -3     6838.72     6406.91    484.43 o 
  19  -1  -3     6838.72     6433.84    568.83 o 
 -19  -1   3     6838.73     6067.32    564.23 o 
 -19  -1   3     6838.73     6310.02    480.81 o 
  19   1  -3     6838.73     6300.83    533.36 o 
  19   1  -3     6838.73     6133.00    490.34 o 
 -19   1   3     6838.72     6167.16    531.39 o 
 -19   1   3     6838.72     6029.22    485.74 o 
  17  -1  -3        3.31      124.80     69.95 o 
 -17  -1   3        3.31       34.48     45.32 o 
 -17  -1   3        3.31       56.16     60.76 o 
 -17   1   3        3.31       57.15     63.06 o 
  17   1  -3        3.31       43.68     78.82 o 
  17   1  -3        3.31       60.10     69.63 o 
 -15  -1   3     2750.91     2586.34    214.46 o 
 -15  -1   3     2750.91     2493.73    193.44 o 
  15  -1  -3     2750.92     2494.06    221.69 o 
 -15   1   3     2750.92     2464.83    177.35 o 
 -15   1   3     2750.92     2376.81    214.46 o 
  15   1  -3     2750.91     2456.95    224.31 o 
 -15   1   3     2750.92     2588.31    212.16 o 
  15   1  -3     2750.91     2405.05    216.76 o 
 -13  -1   3    13565.94    11825.26    951.45 o 
 -13  -1   3    13565.94    12843.70    942.25 o 
 -13  -1   3    13565.94    13458.52    865.40 o 
  13  -1  -3    13565.94    13612.22    945.21 o 
 -11  -1  -3    19505.93    20220.12   1338.66 o 
  13   1  -3    13565.94    12701.50    946.85 o 
  13   1  -3    13565.94    13586.93    956.37 o 
 -13   1   3    13565.94    12454.19    858.17 o 
 -13   1   3    13565.94    13129.76    943.89 o 
 -13   1   3    13565.94    13282.48    953.75 o 
  11  -1  -3     9423.28     9398.53    704.14 o 
 -11  -1   3     9423.27     9297.70    704.80 o 
 -11  -1   3     9423.27     9861.61    640.10 o 
 -11  -1   3     9423.27     9837.30    696.92 o 
  11  -1  -3     9423.28     9804.13    699.87 o 
  11   1  -3     9423.27     9426.45    700.86 o 
 -11   1   3     9423.28     9508.22    698.23 o 
 -11   1   3     9423.28     9792.97    703.49 o 
 -11   1   3     9423.28     9044.82    632.87 o 
  11   1  -3     9423.27     9696.08    706.77 o 
   9  -1  -3       29.07        6.24     42.04 o 
   9  -1  -3       29.07       52.88     60.43 o 
  -9  -1   3       29.07       38.75     35.14 o 
  -9  -1   3       29.07       69.95     44.67 o 
  -9  -1   3       29.07       33.17     45.65 o 
   9   1  -3       29.07       95.90     48.61 o 
   9   1  -3       29.07       33.50     52.22 o 
  -9   1   3       29.07       96.89     56.49 o 
  -9   1   3       29.07       59.12     52.22 o 
  -9   1   3       29.07       64.70     27.59 o 
  -7  -1   3     7883.93     7325.51    562.92 o 
  -7  -1   3     7883.93     7767.57    513.00 o 
   7  -1  -3     7883.92     7989.59    558.98 o 
  -7  -1   3     7883.93     7626.02    557.34 o 
   7   1  -3     7883.93     7547.53    558.98 o 
  -7   1   3     7883.92     7732.76    557.67 o 
   7   1  -3     7883.93     7967.58    564.23 o 
  -7   1   3     7883.92     7493.34    564.23 o 
  -5  -1   3     8679.20     8379.10    592.81 o 
   5  -1  -3     8679.20     8933.48    593.13 o 
  -5  -1   3     8679.20     8467.12    583.61 o 
  -5  -1   3     8679.20     6084.07    596.09 o 
   5  -1  -3     8679.20     8641.18    560.95 o 
  -5   1   3     8679.20     8069.39    592.15 o 
   5   1  -3     8679.20     8062.50    593.13 o 
   5   1  -3     8679.20     8833.97    599.70 o 
  -5   1   3     8679.20     8477.96    597.73 o 
   3  -1  -3      342.37      298.54     35.80 o 
  -3  -1   3      342.37      274.89     40.72 o 
   3  -1  -3      342.37      342.88     45.65 o 
   3  -1  -3      342.37      180.63     29.23 o 
  -3  -1   3      342.37      333.35     42.70 o 
  -3   1   3      342.37      306.75     34.16 o 
   3   1  -3      342.37      303.79     41.38 o 
   3   1  -3      342.37      310.69     40.07 o 
  -3   1   3      342.37      338.28     35.80 o 
  -1  -1   3     4398.69     4110.89    300.18 o 
   1  -1  -3     4398.69     4020.25    286.39 o 
   1  -1  -3     4398.69     3946.68    300.84 o 
   1  -1  -3     4398.69     4311.56    301.17 o 
  -1  -1   3     4398.69     4242.92    304.45 o 
   1  -1  -3     4398.69     4131.25    277.85 o 
   1   1  -3     4398.69     3915.48    303.46 o 
  -1   1   3     4398.69     4447.53    304.12 o 
   1   1  -3     4398.69     4262.30    306.75 o 
  -1   1   3     4398.69     4077.72    303.46 o 
   1  -1   3       44.98      204.61     41.71 o 
  -1  -1  -3       44.98      187.53     41.05 o 
  -1  -1  -3       44.98      213.80     34.81 o 
  -1  -1  -3       44.98      166.18     33.17 o 
   1  -1   3       44.98       85.39     27.26 o 
   1  -1   3       44.98      161.58     36.78 o 
  -1   1  -3       44.98      139.91     37.77 o 
   1   1   3       44.98      185.89     32.84 o 
  -1   1  -3       44.98      140.89     38.10 o 
   1   1   3       44.98      142.54     33.17 o 
   3  -1   3    32007.82    30992.45   2211.94 o 
  -3  -1  -3    32007.78    31027.27   2030.32 o 
  -3  -1  -3    32007.78    31526.14   2079.91 o 
   3  -1   3    32007.82    29083.98   2232.96 o 
  -3  -1  -3    32007.78    30794.74   2213.58 o 
   3   1   3    32007.78    30220.65   2210.96 o 
   3   1   3    32007.78    33545.30   2233.29 o 
  -3   1  -3    32007.82    30725.77   2211.94 o 
  -3   1  -3    32007.82    30295.54   2233.29 o 
   5  -1   3      247.40      247.96     52.55 o 
  -5  -1  -3      247.39      312.66     49.92 o 
   5  -1   3      247.40      325.47     52.88 o 
  -5   1  -3      247.40      309.70     48.28 o 
   5   1   3      247.39      286.06     54.85 o 
  -5   1  -3      247.40      331.71     61.74 o 
   5   1   3      247.39      311.68     57.80 o 
  -7  -1  -3     5102.44     4367.72    337.62 o 
   7  -1   3     5102.44     4594.33    340.58 o 
   7  -1   3     5102.44     4197.27    342.22 o 
  -7  -1  -3     5102.44     4733.26    337.62 o 
   7   1   3     5102.44     4411.07    341.56 o 
  -7   1  -3     5102.44     4318.46    336.96 o 
   7   1   3     5102.44     4664.62    343.86 o 
  -7   1  -3     5102.44     4706.00    345.50 o 
  -9  -1  -3      141.40      263.07     53.20 o 
  -9  -1  -3      141.40      164.54     53.53 o 
   9  -1   3      141.40      290.00     64.70 o 
   9  -1   3      141.40      234.17     60.43 o 
   9   1   3      141.40      236.47     63.71 o 
  -9   1  -3      141.40      318.24     72.25 o 
   9   1   3      141.40      298.54     62.40 o 
  -9   1  -3      141.40      273.25     57.47 o 
  11   1   3     9817.80    10930.96    765.89 o 
  11   1   3     9817.80    10353.59    758.66 o 
 -11   1  -3     9817.81    10237.00    765.23 o 
 -11   1  -3     9817.81    10312.86    759.32 o 
 -13  -1  -3     3602.71     3386.72    271.28 o 
  13  -1   3     3602.71     3479.33    274.23 o 
 -13  -1  -3     3602.71     3372.92    243.69 o 
 -13   1  -3     3602.71     3374.24    279.49 o 
  13   1   3     3602.71     3153.53    280.15 o 
 -13   1  -3     3602.71     3432.04    270.62 o 
  13   1   3     3602.71     3227.10    279.16 o 
 -15  -1  -3     1929.62     2120.31    163.88 o 
  15  -1   3     1929.62     2073.35    201.32 o 
 -15  -1  -3     1929.62     2088.45    190.16 o 
 -15   1  -3     1929.62     1967.59    192.13 o 
 -15   1  -3     1929.62     1993.87    184.90 o 
  15   1   3     1929.62     1936.72    199.68 o 
 -17  -1  -3     1764.01     1814.87    177.68 o 
 -17  -1  -3     1764.01     1853.30    183.26 o 
  17  -1   3     1764.01     1781.38    184.90 o 
  17  -1   3     1764.01     1838.52    228.58 o 
 -17  -1  -3     1764.01     1954.46    155.02 o 
 -17  -1  -3     1764.01     1770.21    208.22 o 
  17  -1   3     1764.01     1755.76    189.83 o 
 -17   1  -3     1764.01     1853.63    172.42 o 
 -17   1  -3     1764.01     1710.44    176.36 o 
  17   1   3     1764.01     1722.59    179.65 o 
  17   1   3     1764.01     1658.22    197.05 o 
 -19  -1  -3     2343.41     2326.56    211.18 o 
 -19  -1  -3     2343.41     2252.99    188.19 o 
 -19  -1  -3     2343.41     2166.29    240.41 o 
  19  -1   3     2343.40     2219.82    228.58 o 
 -19  -1  -3     2343.41     2229.02    212.82 o 
  19  -1   3     2343.40     1964.31    225.96 o 
  19  -1   3     2343.40     2148.88    269.31 o 
  19   1   3     2343.41     2163.33    213.48 o 
 -19   1  -3     2343.40     2108.81    203.62 o 
 -21  -1  -3      341.89      356.67     89.99 o 
 -21  -1  -3      341.89      302.81     89.99 o 
 -21  -1  -3      341.89      416.11     77.84 o 
 -21  -1  -3      341.89      324.16     83.09 o 
  21  -1   3      341.90      274.23    136.95 o 
  21  -1   3      341.90      296.90    128.41 o 
  21  -1   3      341.90      360.61     87.69 o 
 -21   1  -3      341.90      367.51     73.90 o 
  21   1   3      341.89      457.17     95.57 o 
 -23  -1  -3     3587.61     3234.00    300.84 o 
 -23  -1  -3     3587.61     2837.92    282.12 o 
 -23  -1  -3     3587.61     3606.76    345.83 o 
  23  -1   3     3587.60     2751.87    293.61 o 
  23  -1   3     3587.60     3033.00    308.39 o 
  23  -1   3     3587.60     3194.26    361.27 o 
 -23   1  -3     3587.60     3259.29    286.39 o 
  23   1   3     3587.61     3435.65    299.85 o 
 -25  -1  -3     4097.10     4356.88    419.73 o 
  25  -1   3     4097.10     4064.26    437.79 o 
  25   1   3     4097.10     4092.83    362.91 o 
 -25   1  -3     4097.10     3830.09    422.35 o 
 -25   1  -3     4097.10     3791.33    350.76 o 
 -27  -1  -3      142.94      225.30     83.42 o 
 -27   1  -3      142.94      273.25     97.21 o 
  27   1   3      142.94      336.64    133.01 o 
  27   1   3      142.94      158.96     82.76 o 
 -27   1  -3      142.94      261.43     61.42 o 
 -29  -1  -3     3497.54     3733.20    360.94 o 
  29   1   3     3497.54     3581.14    387.54 o 
  29   1   3     3497.54     3158.13    307.73 o 
 -29   1  -3     3497.55     3558.81    369.15 o 
  31  -1   3       26.94      105.10     60.76 o 
 -31  -1  -3       26.94      102.80     52.55 o 
 -31  -1  -3       26.94        1.97     59.12 o 
 -31   1  -3       26.94      114.29     75.54 o 
 -33  -1  -3      276.21      342.55     62.73 o 
  33  -1   3      276.22      331.38     61.09 o 
 -33   1  -3      276.22      465.38     82.11 o 
  30  -2  -3        6.42       78.82     54.85 o 
 -30  -2   3        6.42       43.68     52.22 o 
 -30   2   3        6.42       64.37     60.10 o 
 -28  -2   3     2812.95     2925.28    282.77 o 
  28  -2  -3     2812.96     3037.27    290.00 o 
  28  -2  -3     2812.96     2980.45    226.61 o 
 -28   2   3     2812.96     3008.37    267.99 o 
 -26  -2   3     2441.01     1989.93    223.00 o 
 -26  -2   3     2441.01     3539.10    310.36 o 
  26  -2  -3     2441.02     2995.89    286.39 o 
  24  -2  -3     8719.94     7482.83    642.07 o 
 -24  -2   3     8719.94     7656.24    580.33 o 
 -24  -2   3     8719.94     8087.13    635.50 o 
 -24  -2   3     8719.94     8100.92    732.72 o 
  24  -2  -3     8719.94     8455.62    758.00 o 
 -24  -2   3     8719.94     9555.19    829.93 o 
 -24   2   3     8719.94     8600.46    707.76 o 
  24   2  -3     8719.94     8467.12    710.71 o 
 -22  -2   3      338.82      600.69    102.47 o 
 -22  -2   3      338.82     1087.09    109.04 o 
 -22  -2   3      338.82      482.46    101.81 o 
  22  -2  -3      338.83      634.84    129.40 o 
 -22  -2   3      338.82      492.97     90.97 o 
  22  -2  -3      338.83     1096.94    107.72 o 
 -22   2   3      338.83      588.21    120.86 o 
  22   2  -3      338.82      511.69    132.36 o 
 -22   2   3      338.83      633.53     99.84 o 
  22   2  -3      338.82     1021.40    119.22 o 
 -20  -2  -3     5343.07     6286.71    636.49 o 
 -20  -2   3     9980.40    10176.24    886.75 o 
 -20  -2   3     9980.40    10436.35    757.68 o 
  20  -2  -3     9980.40    10219.59    913.68 o 
  20  -2  -3     9980.40     9731.55    761.29 o 
 -20  -2   3     9980.40     9864.24    692.98 o 
 -20  -2   3     9980.40    10185.76   1001.37 o 
  20  -2  -3     9980.40     9680.97    902.51 o 
  20   2  -3     9980.40    10389.71    855.87 o 
 -20   2   3     9980.40    10408.76    854.23 o 
  20   2  -3     9980.40    10393.99    774.43 o 
 -20   2   3     9980.40    10250.46    766.54 o 
  18  -2  -3     6067.27     6269.63    483.11 o 
 -18  -2   3     6067.25     6356.99    625.65 o 
 -18  -2   3     6067.25     6410.85    440.75 o 
  18  -2  -3     6067.27     6037.43    560.95 o 
  18  -2  -3     6067.27     6609.55    569.16 o 
 -18  -2   3     6067.25     6177.01    477.53 o 
  18  -2  -3     6067.27     6286.38    627.95 o 
 -18  -2   3     6067.25     5941.86    558.98 o 
 -18  -2   3     6067.25     6282.76    565.22 o 
  18   2  -3     6067.25     6285.06    534.35 o 
  18   2  -3     6067.25     6230.22    491.32 o 
 -18   2   3     6067.27     6291.96    487.05 o 
 -16  -2   3      907.27     1008.92    123.49 o 
 -16  -2   3      907.27     1009.58    109.69 o 
  16  -2  -3      907.27      864.41    119.88 o 
 -16   2   3      907.27     1017.13    133.67 o 
  16   2  -3      907.27     1016.80    140.89 o 
 -14  -2   3     3507.58     4739.83    354.70 o 
  14  -2  -3     3507.61     4518.14    353.06 o 
 -14  -2   3     3507.58     4592.03    327.11 o 
  14   2  -3     3507.58     4460.34    359.95 o 
 -14   2   3     3507.61     4730.96    360.61 o 
 -12  -2  -3    33986.37    29074.12   1922.60 o 
 -12  -2   3        0.76      -42.70     42.70 o 
  12  -2  -3        0.76       58.13     59.12 o 
 -12  -2   3        0.76       14.12     54.19 o 
 -12   2   3        0.76       27.59     57.80 o 
  12   2  -3        0.76       77.51     67.98 o 
 -10  -2  -3     1985.79     1994.19    159.29 o 
  10  -2  -3    10043.70    10080.34    710.38 o 
 -10  -2   3    10043.71     9414.95    709.07 o 
 -10  -2   3    10043.71     9613.65    655.21 o 
  -8  -2  -3    13189.43    13606.96    908.42 o 
 -10   2   3    10043.70     9541.39    717.28 o 
  10   2  -3    10043.71    10142.41    720.24 o 
   8  -2  -3      897.90      563.25     77.18 o 
  -8  -2   3      897.90      950.46     88.35 o 
  -8  -2   3      897.90      806.94     84.41 o 
   8  -2  -3      897.90      790.85     88.67 o 
  -8  -2   3      897.90     1315.67    119.55 o 
  -8   2   3      897.90      633.53     88.67 o 
   8   2  -3      897.90      706.44     93.27 o 
  -8   2   3      897.90      789.53     94.26 o 
   8   2  -3      897.90      833.87     87.69 o 
  -6  -2  -3     2985.05     3209.04    227.60 o 
   6  -2  -3    11668.76    10752.30    826.97 o 
  -6  -2   3    11668.75    12171.75    765.89 o 
  -6  -2   3    11668.75    11917.55    818.43 o 
  -6  -2   3    11668.75    11775.67    829.27 o 
   6  -2  -3    11668.76    12757.99    828.29 o 
   6  -2  -3    11668.76    11213.40    782.64 o 
   6  -2  -3    11668.76    11702.43    811.87 o 
  -6   2   3    11668.76    11623.28    836.83 o 
   6   2  -3    11668.75    10029.10    830.26 o 
   6   2  -3    11668.75    11762.20    838.80 o 
  -6   2   3    11668.76    10930.96    836.83 o 
  -4  -2   3     4866.99     4914.22    365.54 o 
  -4  -2   3     4866.99     4906.34    366.52 o 
  -4  -2   3     4866.99     4460.01    365.87 o 
   4  -2  -3     4866.99     5505.38    363.24 o 
  -4  -2   3     4866.99     5377.30    341.23 o 
   4  -2  -3     4866.99     4797.30    356.67 o 
   4  -2  -3     4866.99     5110.29    351.09 o 
   4   2  -3     4866.99     4663.96    371.78 o 
   4   2  -3     4866.99     5261.69    371.45 o 
  -4   2   3     4866.99     4884.66    367.18 o 
  -4   2   3     4866.99     5286.65    367.51 o 
  -2  -2   3    25475.78    25028.92   1702.55 o 
   2  -2  -3    25475.77    24294.23   1603.37 o 
  -2  -2   3    25475.78    24373.38   1674.64 o 
  -2  -2   3    25475.78    22497.75   1702.23 o 
   2  -2  -3    25475.77    23966.79   1700.25 o 
   2  -2  -3    25475.77    21578.16   1666.76 o 
   2  -2  -3    25475.77    23916.54   1563.30 o 
   0  -2   3     2082.65     2488.80    189.17 o 
   0  -2  -3     2082.65     2624.11    169.47 o 
   0  -2   3     2082.65     2641.85    183.26 o 
   0  -2  -3     2082.65     2214.24    173.41 o 
   0  -2   3     2082.65     2166.62    180.31 o 
   0  -2  -3     2082.65     2161.03    173.74 o 
  -2   2   3    26963.10    22985.13   1668.40 o 
   0   2  -3     2082.65     2118.67    183.92 o 
   0   2   3     2082.65     2339.04    175.38 o 
   0   2  -3     2082.65     2784.06    186.55 o 
   2  -2   3     6651.78     6818.10    492.64 o 
  -2  -2  -3     6651.79     6415.78    488.04 o 
  -2  -2  -3     6651.79     6834.85    467.02 o 
  -2  -2  -3     6651.79     7148.82    488.37 o 
  -2  -2  -3     6651.79     7103.83    454.21 o 
   2  -2   3     6651.78     7201.04    489.35 o 
   2  -2   3     6651.78     5730.68    490.34 o 
   2   2   3     6651.79     6728.11    494.61 o 
  -2   2  -3     6651.78     7103.17    496.91 o 
  -2   2  -3     6651.78     6127.09    497.89 o 
   2   2   3     6651.79     7314.67    494.61 o 
  -4  -2  -3      816.74     1352.12    105.75 o 
  -4  -2  -3      816.74      771.14     83.09 o 
   4  -2   3      816.75      995.13    106.41 o 
  -4  -2  -3      816.74      902.51     84.08 o 
   4  -2   3      816.75      971.15    100.50 o 
   4   2   3      816.74      835.51     92.62 o 
  -4   2  -3      816.75      805.63     92.94 o 
   4   2   3      816.74      868.03     96.56 o 
   6   2   3     2343.82     3128.57    240.08 o 
  -6   2  -3     2343.82     2538.07    233.51 o 
  -6   2  -3     2343.82     3041.21    243.69 o 
  -8   2  -3     6016.72     6628.60    490.34 o 
   8   2   3     6016.71     6465.70    488.04 o 
  10   2   3     1985.24     1965.29    184.57 o 
 -10   2  -3     1985.24     2234.93    190.81 o 
  12   2   3    31481.41    32800.43   2436.25 o 
 -12   2  -3    31481.43    33913.13   2438.55 o 
 -14  -2  -3      117.97      147.46     72.58 o 
 -14  -2  -3      117.97      189.50     60.10 o 
  14  -2   3      117.97      147.46     87.36 o 
 -14   2  -3      117.97      245.33     86.05 o 
  14   2   3      117.97      132.68     86.38 o 
 -16  -2  -3     6340.26     6280.79    473.26 o 
 -16  -2  -3     6340.26     6608.23    434.51 o 
 -16  -2  -3     6340.26     5982.58    549.78 o 
  16  -2   3     6340.27     6223.32    554.71 o 
  16  -2   3     6340.27     6307.07    621.71 o 
  16  -2   3     6340.27     6479.49    478.51 o 
 -16  -2  -3     6340.26     5866.65    613.83 o 
  16  -2   3     6340.27     6278.17    561.93 o 
 -16  -2  -3     6340.26     5787.83    554.38 o 
 -16   2  -3     6340.27     6240.73    523.84 o 
  16   2   3     6340.26     6549.12    489.68 o 
  16   2   3     6340.26     5531.99    525.15 o 
 -16   2  -3     6340.27     6397.06    482.13 o 
 -18  -2  -3     9427.03     9527.93    694.95 o 
  18  -2   3     9427.04     9791.00    925.17 o 
  18  -2   3     9427.04     9362.40    835.84 o 
 -18  -2  -3     9427.03     9139.40    820.40 o 
 -18  -2  -3     9427.03     9246.80    828.94 o 
 -18  -2  -3     9427.03     9542.71    640.10 o 
  18  -2   3     9427.04     9354.85    705.13 o 
  18  -2   3     9427.04     8791.60    825.00 o 
 -18  -2  -3     9427.03     9208.37    913.35 o 
 -18   2  -3     9427.04     9112.14    779.68 o 
  18   2   3     9427.03     9107.22    782.64 o 
 -18   2  -3     9427.04     8826.74    703.16 o 
  18   2   3     9427.03     9322.33    713.67 o 
 -20   2  -3     5101.09     5074.16    453.88 o 
  20   2   3     5101.09     5054.46    441.73 o 
  20   2   3     5101.09     5124.41    456.18 o 
  22  -2   3      213.81      863.10    130.71 o 
  22  -2   3      213.81      498.88    128.09 o 
  22  -2   3      213.81      250.26    123.49 o 
 -22  -2  -3      213.80      677.54     89.99 o 
 -22  -2  -3      213.80      208.22     78.82 o 
  22  -2   3      213.81      205.92    114.95 o 
 -22  -2  -3      213.80      346.16    108.71 o 
  22   2   3      213.80      507.74    105.42 o 
 -22   2  -3      213.81      459.79     87.03 o 
  24  -2   3     2647.83     3146.31    304.78 o 
 -24  -2  -3     2647.83     3212.65    291.64 o 
 -24  -2  -3     2647.83     3104.60    324.81 o 
  24   2   3     2647.83     3151.89    287.37 o 
 -24   2  -3     2647.83     2817.88    279.49 o 
  26  -2   3      343.89      448.96    100.17 o 
 -26  -2  -3      343.89      566.53     91.96 o 
 -26  -2  -3      343.89      566.20     88.02 o 
 -26  -2  -3      343.89      644.70    108.05 o 
  26   2   3      343.89      734.69    117.25 o 
 -26   2  -3      343.89      625.98     90.32 o 
 -28  -2  -3     1160.40     1389.24    147.79 o 
  28  -2   3     1160.41     1575.45    142.21 o 
 -28  -2  -3     1160.40     1256.55    143.52 o 
 -28   2  -3     1160.41     1282.50    133.01 o 
  28   2   3     1160.40     1159.67    149.10 o 
  30  -2   3        0.57       29.23     41.38 o 
 -30  -2  -3        0.57       30.54     46.64 o 
  30  -2   3        0.57       54.52     53.86 o 
 -30   2  -3        0.57       77.51     45.98 o 
  32  -2   3       48.23       59.12     52.22 o 
 -32  -2  -3       48.23       79.81     47.29 o 
 -32   2  -3       48.23      234.17     66.34 o 
  31  -3  -3      115.66      110.35     52.88 o 
 -29  -3  -2      411.34      394.11     78.49 o 
  29  -3  -3     1738.90     1694.67    148.78 o 
 -29   3   3     1738.90     1774.81    168.15 o 
 -27  -3   3      369.07      358.31     79.48 o 
  27  -3  -3      369.07      311.35     80.14 o 
  27  -3  -3      369.07      869.67    113.63 o 
  27   3  -3      369.07      849.96    111.34 o 
  23  -3   3      340.25       72.91     39.41 o 
 -23  -3  -3      340.24      420.06    110.35 o 
  21  -3   3     3236.50     3305.92    258.14 o 
 -21  -3  -3     3236.50     3537.13    335.98 o 
  23   3  -3      651.43     1622.75    178.99 o 
  21   3  -3      109.04      193.44     79.81 o 
 -21   3   3      109.04      171.44     89.33 o 
 -21   3   3      109.04      287.70     77.84 o 
  21   3  -3      109.04      156.66    101.81 o 
  19  -3   3      512.66      432.54    145.16 o 
 -19  -3  -3      512.66      589.52    113.96 o 
 -19  -3   3      500.75      919.92     97.54 o 
  19  -3  -3      500.75      568.83     96.23 o 
 -19  -3   3      500.75      721.22     92.29 o 
 -19  -3   3      500.75      631.89     97.21 o 
 -19  -3   3      500.75      499.86    100.17 o 
 -19  -3   3      500.75      487.71     96.89 o 
  19  -3  -3      500.75      432.54    115.61 o 
  19  -3  -3      500.75      684.77    101.48 o 
 -19   3   3      500.75      512.67    111.01 o 
  19   3  -3      500.75      650.61     87.36 o 
  19   3  -3      500.75      360.28    118.56 o 
 -19   3   3      500.75      638.46     87.69 o 
 -17  -3  -3     1105.70     1240.46    180.96 o 
  17   3  -3     1011.89     1183.97    157.32 o 
  17   3  -3     1011.89     1073.95    127.76 o 
 -17   3   3     1011.89     1280.20    149.76 o 
 -17   3   3     1011.89      930.43    119.55 o 
 -15  -3  -3     1577.05     1431.60    165.85 o 
 -15  -3  -3     1577.05     1406.31    158.63 o 
  13  -3   3     6810.54     7688.42    513.33 o 
  15   3  -3     7195.81     7632.92    557.01 o 
 -15   3   3     7195.78     7689.08    552.74 o 
 -13  -3   3      268.61      369.15     67.66 o 
  13  -3  -3      268.61      279.49     65.03 o 
 -13  -3   3      268.61      311.35     73.57 o 
  13  -3  -3      268.61      330.07     74.22 o 
 -11  -3  -3      637.63      615.14     88.67 o 
  13   3  -3      268.61      210.52     78.82 o 
 -13   3   3      268.61      374.08     75.87 o 
  11  -3  -3      430.85      664.73     89.66 o 
 -11  -3   3      430.85      743.23     86.38 o 
  11  -3  -3      430.85      625.65     76.52 o 
 -11  -3   3      430.85      675.57     81.45 o 
 -11   3   3      430.85      738.63     89.33 o 
  11   3  -3      430.85      799.39     99.84 o 
  -9  -3  -3     1898.88     2267.12    179.65 o 
  -9  -3   3       37.08      301.17     56.16 o 
   9  -3  -3       37.08      300.18     50.91 o 
   9  -3  -3       37.08      242.71     52.88 o 
   9   3  -3       37.08      384.59     65.68 o 
  -9   3   3       37.08      331.05     63.06 o 
   7  -3  -3     2469.78     2463.84    205.27 o 
  -7  -3   3     2469.78     2907.22    230.23 o 
   7  -3  -3     2469.78     2608.68    211.51 o 
   7  -3  -3     2469.78     2936.45    208.55 o 
  -7  -3   3     2469.78     2885.87    213.15 o 
  -5  -3  -3     2702.00     1010.89     82.43 o 
   7   3  -3     2469.78     2920.02    219.72 o 
  -7   3   3     2469.78     2962.72    216.43 o 
  -5   3   3     2089.12     1920.63    147.46 o 
   5   3  -3     2089.12     2047.73    156.00 o 
  -5   3   3     2089.12     1886.80    148.78 o 
   3   3  -3     1587.33     1371.50    128.41 o 
   3   3  -3     1587.33     1408.94    124.80 o 
  -1  -3   3     5517.65     5755.31    407.25 o 
  -1  -3   3     5517.65     5091.90    399.04 o 
  -1  -3   3     5517.65     5428.53    371.45 o 
   1  -3  -3     5517.65     6048.93    384.91 o 
   1  -3  -3     5517.65     5601.61    372.76 o 
  -1  -3   3     5517.65     5330.33    398.71 o 
   1   3  -3     5517.65     5212.76    407.58 o 
   1   3  -3     5517.65     5725.76    406.92 o 
  -1  -3  -3     2276.22     2705.56    199.03 o 
   1  -3   3     2276.23     2773.88    206.25 o 
   1  -3   3     2276.23     2528.87    189.83 o 
  -1  -3  -3     2276.22     2731.18    202.97 o 
   1  -3   3     2276.23     2872.40    226.94 o 
   1   3   3     2276.22     2856.97    205.27 o 
  -1   3  -3     2276.23     2996.88    213.48 o 
   1   3   3     2276.22     2710.82    204.61 o 
  -3  -3   3     3212.90     3371.94    241.72 o 
   3  -3   3      824.86      607.26     68.31 o 
   3  -3   3      824.86      874.59     83.75 o 
   3   3   3      824.86      818.43     75.21 o 
   3   3   3      824.86      667.03     71.60 o 
  -5  -3   3     2678.19     2465.81    184.25 o 
   5   3   3      938.20     1363.29    114.95 o 
  -5   3  -3      938.20     1356.72    119.22 o 
  -7  -3  -3     6161.16     7163.60    533.69 o 
   7  -3   3     6161.17     7608.29    563.25 o 
  -7  -3  -3     6161.16     7598.43    557.67 o 
  -7   3  -3     6161.17     8212.92    572.77 o 
   7   3   3     6161.16     7751.15    570.15 o 
  -9   3  -3     1591.19     1963.32    181.29 o 
   9   3   3     1591.19     1997.81    174.39 o 
 -11   3  -3      445.81      609.23    102.47 o 
  11   3   3      445.81      507.42     95.90 o 
 -13   3  -3     1671.65     1702.23    170.78 o 
 -13   3  -3     1671.65     1804.04    178.99 o 
  13   3   3     1671.64     1761.01    181.29 o 
 -15  -3   3     8389.61     8449.71    740.93 o 
 -15   3  -3      854.40      778.69    107.39 o 
 -15   3  -3      854.40     1105.81    133.34 o 
  15   3   3      854.40     1005.96    140.89 o 
  15   3   3      854.40      743.88    110.02 o 
  17  -3  -3     1622.06     1375.11    146.48 o 
 -17  -3   3     1622.06     1499.59    174.07 o 
  17  -3  -3     1622.06     1615.52    165.53 o 
  17   3   3      748.08      702.17    141.88 o 
 -17   3  -3      748.09      734.03    104.11 o 
 -17   3  -3      748.09      698.56    126.77 o 
  17   3   3      748.08      755.71    116.59 o 
  19   3   3      434.79      522.20     94.59 o 
 -19   3  -3      434.79      390.50    109.37 o 
  19   3   3      434.79      490.67    136.95 o 
 -19   3  -3      434.79      545.84     83.42 o 
  21  -3  -3      419.54      386.23    120.20 o 
 -21   3  -3     2771.29     3095.40    271.94 o 
  21   3   3     2771.29     2883.24    272.59 o 
 -21   3  -3     2771.29     2425.74    268.32 o 
  23  -3  -3     2630.54     2569.59    215.45 o 
 -23  -3   2     5934.04     1296.29    121.19 o 
 -23   3  -3      207.72      795.12    104.44 o 
  23   3   3      207.72      398.38    107.72 o 
  25  -3  -3      333.91      533.03    109.37 o 
  25  -3   3        1.65       22.33     78.82 o 
  25  -3   3        1.65       17.41     85.39 o 
 -25  -3  -3        1.65       55.18     59.12 o 
  25   3   3        1.65       19.05     90.32 o 
 -25   3  -3        1.65       56.16     65.68 o 
  27  -3   3      182.16      278.83     76.85 o 
  27  -3   3      182.16      192.46     71.27 o 
 -27  -3  -3      182.15      236.14     76.85 o 
 -27   3  -3      182.16      605.62     83.09 o 
  27   3   3      182.15      394.77     93.27 o 
  29  -3   3       72.94      171.11     54.85 o 
 -29  -3  -3       72.94      116.92     57.15 o 
 -29   3  -3       72.94       29.23     45.32 o 
  29   3   3       72.94      150.42     71.60 o 
 -31  -3  -3      181.01      108.05     40.40 o 
  31  -3   3      181.01      115.93     49.59 o 
 -31   3  -3      181.01      123.82     34.48 o 
  30  -4  -3     1533.66     1450.32    120.86 o 
  28  -4  -3      276.60      209.53     63.39 o 
 -28  -4   3      276.60      286.39     65.68 o 
 -28   4   3      276.60      685.42     85.39 o 
  26  -4  -3     2370.81     2635.28    248.29 o 
 -26  -4   3     2370.78     2335.10    239.75 o 
  26  -4  -3     2370.81     2352.51    192.79 o 
  26  -4  -3     2370.81     2369.26    237.45 o 
 -26   4   3     2370.81     2659.25    231.54 o 
 -24  -4  -3     3190.91     3190.32    300.18 o 
 -22  -4  -3     4367.81     4409.76    408.23 o 
  22  -4   3     4367.83     4595.98    333.02 o 
  24   4  -3      215.82      882.15    113.31 o 
 -24   4   3      215.82      434.18     88.02 o 
  20  -4   3      820.39      818.76    150.42 o 
 -20  -4  -3      820.39      667.69    152.39 o 
  22   4  -3      365.63      483.11     92.94 o 
 -22   4   3      365.63      527.45     82.76 o 
  18  -4   3    12088.39    12841.73    858.83 o 
 -18  -4  -3    12088.35    12467.99   1110.08 o 
  20   4  -3       94.01      201.32    102.47 o 
 -20   4   3       94.01      340.25     77.51 o 
  20   4  -3       94.01      306.75     72.25 o 
 -20   4   3       94.01      252.89    100.50 o 
 -16  -4  -3     6618.09     7137.00    625.65 o 
  16  -4   3     6618.08     7275.59    495.92 o 
 -16  -4  -3     6618.09     6766.21    634.52 o 
 -18   4   3     9017.63     8836.59    655.86 o 
  18   4  -3     9017.60     8756.13    725.82 o 
 -18   4   3     9017.63     8639.54    723.19 o 
  18   4  -3     9017.60     8378.11    658.16 o 
 -16   4   3     3420.94     3125.29    271.28 o 
  16   4  -3     3420.93     3294.76    279.49 o 
  16   4  -3     3420.93     2869.77    281.79 o 
 -14  -4  -3     3780.06     4021.89    375.39 o 
  14   4  -3    18306.47    18369.12   1256.22 o 
  14   4  -3    18306.47    15893.46   1416.82 o 
 -14   4   3    18306.50    18393.75   1250.97 o 
  12  -4   3    13617.82    13760.34   1187.91 o 
 -12  -4  -3    13617.84    14133.10   1224.70 o 
  12  -4   3    13617.82    16268.52    945.86 o 
 -12  -4  -3    13617.84    13471.00    955.06 o 
 -12  -4  -3    13617.84    12988.54   1223.05 o 
 -12   4   3      663.86      969.18    112.32 o 
  12   4  -3      663.85      928.46    114.62 o 
 -10  -4  -3     2585.35     2502.92    194.10 o 
  10  -4   3     2585.35     2212.60    222.02 o 
  10   4  -3      186.48      361.60     78.17 o 
 -10   4   3      186.48      467.35     78.82 o 
  -8   4   3     5212.50     5131.31    364.88 o 
   8   4  -3     5212.48     4866.27    366.85 o 
  -6  -4  -3    12063.96    10892.86    734.36 o 
  -6   4   3      109.90      250.59     45.65 o 
   4   4  -3     2976.77     2515.40    189.83 o 
  -4   4   3     2976.77     2321.96    180.31 o 
  -2  -4   3      555.61      469.65     60.76 o 
   2   4  -3      555.61      583.28     68.64 o 
   0  -4  -3      252.98      472.60     57.47 o 
  -2  -4  -3     1791.94     1503.53    124.14 o 
  -4  -4   3     4256.49     3377.52    245.99 o 
   2   4   3     1791.94     1530.79    121.52 o 
   4  -4   3     4595.45     4011.05    312.66 o 
   4   4   3     4595.45     4654.11    323.83 o 
  -6  -4   3     3391.74     3549.94    265.04 o 
  -8  -4   3    11169.55    10795.98    729.76 o 
   6   4   3     8341.45     7967.91    589.19 o 
  -8  -4  -3    13681.13    13538.65   1198.42 o 
   8  -4   3    13681.17    15062.54   1041.43 o 
 -10  -4   3     9956.90     9568.00    878.54 o 
 -10  -4   3     9956.90     8931.18    681.81 o 
  -8   4  -3    13681.17    14796.85   1058.51 o 
   8   4   3    13681.13    14217.83   1054.90 o 
 -12  -4   3     2171.61     2151.84    233.84 o 
  10   4   3     2111.26     2287.81    185.89 o 
 -10   4  -3     2111.26     2118.34    188.52 o 
  12   4   3      544.23      629.26    118.23 o 
 -12   4  -3      544.23      762.60    109.04 o 
 -12   4  -3      544.23      706.44    121.85 o 
  14  -4  -3    18695.16    20431.30   1705.18 o 
 -14  -4   3    18695.14    20231.62   1758.39 o 
  14   4   3     1336.99     1314.68    149.43 o 
 -14   4  -3     1336.99     1268.38    156.00 o 
  14   4   3     1336.99     1515.68    175.05 o 
 -14   4  -3     1336.99     1278.89    144.51 o 
  16  -4  -3     4375.76     4306.63    327.11 o 
  16   4   3      178.15      307.73     77.51 o 
 -16   4  -3      178.15      245.33     64.70 o 
 -16   4  -3      178.15       99.84    100.50 o 
  16   4   3      178.15       51.89     94.26 o 
  18  -4  -3     9144.85     8529.85    693.63 o 
  18   4   3    12021.21    11424.58    995.78 o 
  18   4   3    12021.21    11566.79    901.20 o 
 -18   4  -3    12021.25    12731.71    994.47 o 
  20  -4  -3     8678.98     9612.66    658.49 o 
  20   4   3      559.28      592.15    105.42 o 
 -20   4  -3      559.28      708.74     97.21 o 
  22  -4  -3      765.04      783.29    135.97 o 
  22   4   3     4213.69     4464.28    401.99 o 
 -22   4  -3     4213.71     4679.40    397.07 o 
  24  -4  -3     3225.03     3275.05    250.92 o 
 -24   4  -3     1497.80     1651.98    160.93 o 
  24   4   3     1497.80     1510.75    175.05 o 
 -26  -4  -3      577.58      793.15     88.35 o 
  26  -4   3      577.59      862.77    111.34 o 
 -26  -4  -3      577.58      514.97     84.08 o 
  26  -4   3      577.59      560.29     81.12 o 
 -26   4  -3      577.59      614.81     89.66 o 
  26   4   3      577.58      640.10    108.71 o 
  28  -4   3     2450.51     2794.57    196.07 o 
  28  -4   3     2450.51     2327.55    240.41 o 
 -28  -4  -3     2450.50     2563.68    235.48 o 
  28   4   3     2450.50     2559.41    233.18 o 
 -28   4  -3     2450.51     2500.63    223.66 o 
  30  -4   3     1897.15     1820.79    136.95 o 
 -29  -5   3      358.99      322.51     53.20 o 
 -27  -5   3       45.75      115.28     45.32 o 
  27  -5  -3       45.75        0.33     49.59 o 
  25  -5  -3     2061.62     1944.60    157.64 o 
 -25  -5   3     2061.62     2041.16    194.43 o 
  25  -5  -3     2061.62     1909.46    197.05 o 
  23  -5   3     2409.36     2386.99    203.62 o 
 -23   5   3       22.38      138.92     63.06 o 
  23   5  -3       22.38       64.70     73.24 o 
  21  -5   3       21.77      192.13    135.64 o 
 -21  -5  -3       21.77      103.45    110.68 o 
  21  -5  -3     6905.79     6728.44    599.70 o 
 -21  -5   3     6905.77     6705.45    603.97 o 
  21  -5  -3     6905.79     6671.62    609.23 o 
  19  -5   3     5017.55     5028.51    386.88 o 
 -21   5   3     6905.79     6640.09    568.17 o 
  21   5  -3     6905.77     6648.96    571.46 o 
 -19  -5   3      184.76      294.60     62.07 o 
  19  -5  -3      184.76      176.69     76.85 o 
  19  -5  -3      184.76      144.84     69.63 o 
 -17   5  -3     1726.67     1592.86    161.91 o 
  19   5  -3      184.76      238.44     72.25 o 
 -19   5   3      184.76      177.68     74.22 o 
 -17  -5  -3     1726.67     1295.96    161.26 o 
  15  -5   3     1081.25     1166.89    160.93 o 
  15  -5   3     1081.25      798.07    122.83 o 
 -15  -5  -3     1081.25     1206.30    181.95 o 
 -15  -5  -3     1081.25     1335.70    140.57 o 
  17   5  -3      408.41      480.16     81.12 o 
  13  -5   3     7202.15     6805.29    616.78 o 
 -13  -5  -3     7202.14     7237.49    510.70 o 
  13  -5   3     7202.15     6430.88    647.33 o 
 -13  -5  -3     7202.14     7184.62    647.33 o 
  13  -5   3     7202.15     7878.58    503.48 o 
 -13  -5  -3     7202.14     7662.15    645.03 o 
  15   5  -3      535.33      781.65    138.92 o 
  13   5  -3    11582.48    11604.89    916.63 o 
 -11  -5  -3     9110.03    11269.89    887.40 o 
  11  -5   3     9110.00    10184.78    678.20 o 
  11  -5   3     9110.00     9893.79    850.62 o 
  11   5  -3     1139.59     1232.91    138.92 o 
 -11   5   3     1139.59     1229.95    131.70 o 
  -9  -5  -3     1640.54     1647.71    178.33 o 
  -9  -5  -3     1640.54     1733.75    156.99 o 
   9  -5   3     1640.54     1460.18    176.04 o 
  -7  -5  -3     3956.40     4184.79    373.42 o 
  -7  -5  -3     3956.40     3999.23    308.39 o 
  -9   5   3     5504.47     5325.08    397.07 o 
  -7  -5   3      390.38      356.01     73.57 o 
   7  -5  -3      390.38      847.66     95.57 o 
   7  -5  -3      390.38      529.42     79.48 o 
  -7   5   3      390.38      361.27     61.42 o 
   5  -5  -3     2160.26     2238.87    220.70 o 
  -5  -5   3     2160.25     2529.86    235.15 o 
   5  -5  -3     2160.26     2792.92    235.48 o 
  -5  -5   3     2160.25     1949.20    230.23 o 
  -5  -5   3     2160.25     2559.09    232.20 o 
   3  -5   3     6449.53     6171.76    556.02 o 
  -3  -5   3     2726.22     2896.38    262.41 o 
   3  -5  -3     2726.22     2814.27    251.90 o 
  -3  -5   3     2726.22     2528.54    264.05 o 
  -1  -5  -3    17081.10    16399.56   1305.82 o 
   1  -5   3    17081.12    14920.66   1375.44 o 
   1  -5  -3     1643.30     1688.10    196.07 o 
   1  -5  -3     1643.30     1543.27    185.89 o 
   3   5   3     4906.77     5006.51    362.25 o 
  -5  -5  -3     2912.48     2376.81    248.29 o 
  -5  -5  -3     2912.48     2534.78    262.08 o 
   5  -5   3     2912.49     2600.80    245.66 o 
   5   5   3     2912.48     2951.88    208.88 o 
   9  -5  -3     5522.59     4951.00    454.21 o 
   7   5   3       25.38      108.71     59.44 o 
  -9   5  -3      826.70      991.84    111.01 o 
   9   5   3      826.70     1115.99    118.89 o 
 -11  -5   3     1729.98     1774.48    158.30 o 
  11  -5  -3     1729.98     1861.18    222.34 o 
 -11  -5   3     1729.98     1659.20    183.59 o 
 -13  -5   3    12181.20    13911.74   1059.50 o 
  13  -5  -3    12181.23    13313.68   1023.04 o 
 -13  -5   3    12181.20     8801.78    814.82 o 
 -11   5  -3      838.36      901.53    133.34 o 
  11   5   3      838.36      802.34    134.98 o 
 -13   5  -3     6819.84     6121.84    576.06 o 
  13   5   3     6819.83     7100.54    530.08 o 
 -13   5  -3     6819.84     7017.45    529.42 o 
  15  -5  -3     5405.72     6160.26    518.25 o 
  15  -5  -3     5405.72     5815.74    407.90 o 
 -15  -5   3     5405.73     5504.40    524.17 o 
  17  -5  -3      972.29     1078.55    151.73 o 
  17  -5  -3      972.29     1326.84    175.05 o 
 -15   5  -3      789.58      781.65    111.66 o 
  19   5   3       85.78      193.44     90.65 o 
 -19   5  -3       85.78      188.19     68.97 o 
 -21   5  -3        5.78      151.08     65.68 o 
  21   5   3        5.78      106.74     78.82 o 
  23  -5  -3       26.51        5.58    102.80 o 
 -23   5  -3      937.05      992.83    110.02 o 
  23   5   3      937.04      980.35    121.52 o 
 -25  -5  -3     1566.91     1395.80    156.00 o 
  25  -5   3     1566.91     1603.70    141.88 o 
  25  -5   3     1566.91     1791.89    169.14 o 
  25   5   3     1566.91     1537.68    159.29 o 
 -25   5  -3     1566.91     1561.66    150.75 o 
  27  -5   3      226.38      388.20     72.91 o 
  27  -5   3      226.38      317.59     53.53 o 
 -27   5  -3      226.38      356.67     56.82 o 
  27   5   3      226.38      327.77     68.31 o 
 -26  -6   3      570.22      526.46     81.78 o 
  24  -6  -3      119.33      227.60     58.79 o 
 -24  -6   3      119.33      103.45     60.43 o 
  24  -6  -3      119.33       94.26     58.46 o 
  20  -6   3      263.16       39.08    114.95 o 
 -20  -6  -3      263.16      217.75     82.11 o 
 -18  -6  -3     2066.50     1887.79    205.92 o 
  18  -6   3     2066.50     2148.55    191.47 o 
  16  -6   3     2548.44     2470.41    214.13 o 
  18   6  -3     1127.78     1208.27    134.00 o 
  14  -6   3      533.52      675.24    122.17 o 
  14  -6   3      533.52      687.06    162.90 o 
 -14  -6  -3      533.52      591.16    113.31 o 
  14  -6   3      533.52      459.47    138.60 o 
  12  -6   3     5443.08     5015.04    490.01 o 
 -12  -6  -3     5443.08     5306.03    489.68 o 
  12  -6   3     5443.08     5943.83    480.49 o 
  10  -6   3     5057.26     5736.59    517.93 o 
 -10  -6  -3     5057.26     5890.62    530.73 o 
  10  -6   3     5057.26     5995.06    532.05 o 
   8  -6   3     3203.00     3489.18    333.02 o 
   8  -6   3     3203.00     3103.94    312.00 o 
  -8  -6  -3     3202.99     3558.48    331.71 o 
  -6  -6  -3      602.53      759.65    107.07 o 
   6  -6   3      602.53      886.75    108.38 o 
   6  -6  -3      213.02      260.11     65.36 o 
   2  -6   3     6483.70     4414.36    457.17 o 
  -2  -6  -3     6483.70     6273.90    462.75 o 
   0  -6  -3      637.79      758.66    150.75 o 
   0  -6  -3      637.79      852.92    140.89 o 
   0  -6   3      637.79      739.28    124.14 o 
  -2  -6   3      515.45      586.24     90.97 o 
   2  -6  -3      515.45      379.00     85.39 o 
   2  -6  -3      515.45      845.04    177.02 o 
   4  -6  -3     8867.13     7432.91    669.33 o 
   4  -6   3     2263.33     2166.62    213.48 o 
  -4  -6  -3     2263.33     2223.76    235.15 o 
   6   6  -3     1829.39      245.00     40.40 o 
   8   6  -3      457.94      258.80     78.17 o 
   8  -6  -3      457.94      690.68    104.77 o 
  10  -6  -3     2656.47     3205.10    269.31 o 
 -10  -6   3     2656.48     2187.97    263.07 o 
  12  -6  -3     6141.34     6991.83    624.99 o 
  14  -6  -3     4322.38     4578.90    331.71 o 
  16  -6  -3      381.26      524.82    121.52 o 
  18  -6  -3     2372.56     2491.76    209.86 o 
 -16   6  -3     1743.04     1473.97    162.90 o 
  20  -6  -3     1593.41     1674.97    158.96 o 
  20   6   3       83.25       83.42     63.39 o 
 -20   6  -3       83.25       26.27     51.56 o 
  22  -6  -3      311.37      306.42     93.60 o 
  22  -6   3      633.32      628.28     91.30 o 
  22  -6   3      633.32      591.49     99.18 o 
 -22  -6  -3      633.33      597.08     78.17 o 
  22  -6   3      633.32      839.78     95.24 o 
  22   6   3      633.33      563.25     87.36 o 
 -22   6  -3      633.32      664.07     80.46 o 
  24  -6   3     4160.29     4001.85    354.70 o 
  24  -6   3     4160.29     4034.04    269.97 o 
  24  -6   3     4160.29     3515.79    348.46 o 
 -24   6  -3     4160.29     3925.99    329.74 o 
 -23  -7   3        0.09      -36.46     36.46 o 
  21  -7  -3      991.26      982.32     87.69 o 
  21  -7  -3      991.26      991.84    123.16 o 
 -21  -7   3      991.27     1078.55    126.44 o 
  19  -7   3     6762.28     7193.81    488.37 o 
  17  -7   3     7068.88     7778.74    527.45 o 
  15  -7   3     2207.40     2167.93    168.48 o 
  13  -7   3     1469.49     1522.25    151.40 o 
 -13  -7  -3     1469.49     1324.87    155.67 o 
   9  -7   3     1908.64     1909.79    195.08 o 
   9  -7   3     1908.64     1841.81    205.59 o 
   7  -7   3     1587.87     1804.69    187.53 o 
   5  -7   3      654.21      142.86     57.80 o 
  -5  -7  -3      654.21      324.48     53.53 o 
   5  -7   3      654.21      821.72     83.09 o 
  -3  -7  -3     7281.98     7573.80    650.28 o 
   1  -7   3     6098.86     7737.69    635.17 o 
   1  -7  -3       17.41      202.31     82.76 o 
  -1  -7   3       17.41      264.71    102.80 o 
   1  -7  -3       17.41      111.34     83.42 o 
  -3  -7   3     8438.59     7553.44    703.81 o 
   5  -7  -3     8193.65     8928.88    801.36 o 
  17  -7  -3     3018.43     2981.11    223.66 o 
  14  -8   3      370.37      349.77     72.91 o 
  12  -8   3     2537.03     2323.93    170.12 o 
  -2  -8  -3     4524.03     4633.09    401.66 o 
   0  -8  -3      251.08      282.12     85.39 o 
  14  -8  -3     2464.73     1887.46    141.22 o 
  24   0  -4       31.98      193.11     93.93 o 
 -20   0  -4     3891.10     3038.59    304.45 o 
 -18   0  -4     2517.81     2569.59    242.71 o 
  18   0   4     2517.81     2673.05    254.53 o 
  18   0   4     2517.81     2566.97    245.00 o 
 -18   0  -4     2517.81     2713.44    235.15 o 
  22   0  -4      956.74     1736.71    207.24 o 
 -16   0  -4    43823.02    44169.84   2897.36 o 
  16   0   4    43823.02    43352.06   3167.00 o 
 -16   0  -4    43823.02    44404.99   3163.06 o 
 -14   0  -4    24057.88    24533.98   1782.03 o 
 -14   0  -4    24057.88    26981.73   1630.96 o 
  14   0   4    24057.88    22441.92   1802.39 o 
  14   0   4    24057.88    24484.72   1786.63 o 
 -12   0  -4    42825.53    47286.59   2930.53 o 
  12   0   4    42825.53    44345.54   3198.20 o 
 -12   0  -4    42825.53    45688.47   3197.21 o 
  12   0   4    42825.53    45210.61   3231.37 o 
 -12   0  -4    42825.53    40121.68   3224.80 o 
  10   0   4     3880.06     4721.76    382.61 o 
 -10   0  -4     3880.06     4550.00    374.08 o 
 -10   0  -4     3880.06     5238.37    378.02 o 
 -10   0  -4     3880.06     4888.60    334.66 o 
   8   0   4    10413.31    11997.35    876.24 o 
   8   0   4    10413.31    11524.09    862.77 o 
  -8   0  -4    10413.31    12391.14    787.23 o 
  -8   0  -4    10413.31    11960.90    861.13 o 
  -8   0  -4    10413.31    11217.67    866.71 o 
  -6   0  -4   173841.64   183144.06  11733.63 o 
  -6   0  -4   173841.64   168145.89  12900.52 o 
   6   0   4   173841.64   181463.83  12759.30 o 
  -6   0  -4   173841.64   165226.19  12787.87 o 
   6   0   4   173841.64   194817.92  12889.03 o 
 -10   0   4   110480.27   148327.44   9742.39 o 
   8   0  -4    26059.99    27733.82   1934.75 o 
  -8   0   4    26059.99    26236.21   1933.44 o 
   6   0  -4     1989.12     2256.28    179.32 o 
   6   0  -4     1989.12     2760.08    192.46 o 
  -6   0   4     1989.12     2281.24    194.10 o 
  -6   0   4     1989.12     2750.89    192.79 o 
  -4   0   4    15321.92    15612.32   1097.60 o 
   4   0  -4    15321.92    16086.24   1132.41 o 
  -4   0   4    15321.92    15832.04   1121.57 o 
   4   0  -4    15321.92    15575.21   1121.57 o 
  -4   0   4    15321.92    15059.91   1132.74 o 
   4   0  -4    15321.92    15621.52   1053.26 o 
   2   0  -4    13252.32    11003.87    761.95 o 
  -2   0   4    13252.32    11748.74    812.52 o 
   2   0  -4    13252.32    11189.76    811.87 o 
   2   0  -4    13252.32    11717.21    819.75 o 
  -2   0   4    13252.32    11340.50    819.75 o 
  -2   0   4    13252.32    10758.86    793.47 o 
   0   0  -4   101693.90    90935.22   6270.28 o 
   0   0   4   101693.90    93858.20   6667.68 o 
   0   0   4   101693.90    89869.80   6532.04 o 
   0   0  -4   101693.90    94488.11   6743.22 o 
   0   0  -4   101693.90    95804.11   6670.96 o 
   0   0   4   101693.90    93955.41   6740.26 o 
 -31   1  -4     1297.53     1261.48    157.97 o 
  25  -1  -4    12403.68    11689.29    887.73 o 
 -25  -1   4    12403.71    11766.14    877.88 o 
  19   1   4      905.25      828.29    119.88 o 
 -19   1  -4      905.26      852.26    107.07 o 
  23  -1  -4      464.74      667.03    135.64 o 
  19  -1   4      905.26      891.02    135.97 o 
 -19  -1  -4      905.25     1481.85    171.11 o 
 -19  -1  -4      905.25      919.59    126.44 o 
  19  -1   4      905.26      890.03    161.26 o 
 -17   1  -4      767.69      926.49    101.81 o 
  17   1   4      767.69      676.88    150.09 o 
  17   1   4      767.69      887.08    113.96 o 
 -17  -1  -4      767.69      825.66     85.72 o 
  17  -1   4      767.69      726.15    125.46 o 
 -17  -1  -4      767.69      932.73    136.95 o 
 -17  -1  -4      767.69     1119.60    131.37 o 
  17  -1   4      767.69      842.74    128.74 o 
  17  -1   4      767.69      895.61    170.12 o 
  15   1   4     8799.42     8366.95    749.47 o 
 -15  -1  -4     8799.42     9073.06    669.33 o 
  15  -1   4     8799.39     9232.67    741.25 o 
 -13   1  -4      578.34      728.45    111.99 o 
 -13   1  -4      578.34      766.87    122.50 o 
  13   1   4      578.34      819.09    131.04 o 
 -13  -1  -4      578.34      785.59     97.87 o 
 -13  -1  -4      578.34      760.30    117.25 o 
  13  -1   4      578.34      785.59    137.28 o 
  11   1   4    22044.66    22033.68   1632.27 o 
 -11   1  -4    22044.66    20941.02   1645.08 o 
 -11   1  -4    22044.66    21678.00   1630.30 o 
 -11  -1  -4    22044.67    23830.49   1630.30 o 
 -11  -1  -4    22044.67    23677.78   1495.97 o 
  11  -1   4    22044.66    23432.12   1634.24 o 
   9   1   4     8111.02     8492.73    634.84 o 
  -9   1  -4     8111.01     8706.21    632.87 o 
  -9  -1  -4     8111.02     8509.48    571.46 o 
  -7   1  -4    54463.90    55117.54   4058.34 o 
  -7   1  -4    54463.90    58233.31   4100.05 o 
   7   1   4    54463.84    53998.60   4058.34 o 
   7   1   4    54463.84    61086.00   4101.04 o 
   7  -1   4    54463.90    58896.07   4060.64 o 
  -7  -1  -4    54463.84    51251.33   4095.78 o 
   7  -1   4    54463.90    52230.04   4098.08 o 
  -7  -1  -4    54463.84    58811.66   4058.34 o 
  -7  -1  -4    54463.84    60952.67   3726.31 o 
   5   1   4      632.42      702.17    118.56 o 
  -5   1  -4      632.41      581.64     98.86 o 
  -5  -1  -4      632.42      675.24     63.39 o 
  -7  -1   4    43258.46    46956.19   3721.05 o 
   7  -1  -4    43258.49    64188.31   3800.86 o 
   7  -1  -4    43258.49    44287.08   3567.02 o 
   3   1   4    89639.59    96713.52   6993.80 o 
  -7   1   4    43258.49    64955.18   3796.26 o 
   7   1  -4    43258.46    45298.30   3832.39 o 
  -5  -1   4    13844.41    14690.44    994.47 o 
   5  -1  -4    13844.42    12916.62    952.76 o 
  -5  -1   4    13844.41    11963.20   1011.55 o 
   5  -1  -4    13844.42    17846.60   1012.86 o 
  -5  -1   4    13844.41    16744.08   1023.70 o 
  -5   1   4    13844.42    12239.40   1020.74 o 
   5   1  -4    13844.41    11318.50   1011.22 o 
  -5   1   4    13844.42    16611.39   1012.53 o 
   5   1  -4    13844.41    12544.18   1022.39 o 
   3  -1  -4   101378.75    79443.30   6653.88 o 
   3  -1  -4   101378.75    99802.68   6666.04 o 
   3  -1  -4   101378.75    96224.82   6268.64 o 
  -3  -1   4   101378.75    96495.77   6678.84 o 
  -3  -1   4   101378.75    88633.95   6731.72 o 
  -3  -1   4   101378.75    96125.96   6550.43 o 
   3   1  -4   101378.75    93042.38   6734.35 o 
  -3   1   4   101378.75    97683.36   6732.38 o 
  -3   1   4   101378.75    90856.39   6730.08 o 
   3   1  -4   101378.75    90437.65   6251.56 o 
  -3   1   4   101378.75    94518.32   6654.21 o 
   3   1  -4   101378.75    94205.99   6674.57 o 
   1  -1  -4    41789.22    46103.93   3144.67 o 
  -1  -1   4    41789.25    50180.01   3071.43 o 
  -1  -1   4    41789.25    44409.26   3137.77 o 
   1  -1  -4    41789.22    43214.12   2940.06 o 
  -1   1   4    41789.22    41720.77   3126.27 o 
  -1   1   4    41789.22    45060.52   3171.27 o 
   1   1  -4    41789.25    43513.64   3170.28 o 
  -1   1   4    41789.22    42095.84   3157.15 o 
   1   1  -4    41789.25    39636.59   2937.43 o 
   1   1  -4    41789.25    42035.73   3127.59 o 
   1  -1   4    12268.67    17698.48   1175.43 o 
   1  -1   4    12268.67    19048.63   1164.92 o 
   1  -1   4    12268.67    19145.85   1143.57 o 
  -1  -1  -4    12268.68    11546.43   1092.34 o 
  -1  -1  -4    12268.68    11780.59   1160.00 o 
  -1   1  -4    12268.67    18184.88   1164.27 o 
   9  -1  -4      755.80      144.84     59.44 o 
  11  -1  -4    56128.60    54715.55   3955.22 o 
 -21  -1   4     1038.92      640.43     84.08 o 
 -21  -1  -4     3424.55     4206.79    318.24 o 
  21  -1   4     3424.55     3226.77    336.31 o 
 -27   1  -4        4.66       84.41     50.91 o 
 -33  -1  -4     1951.84     1631.61    158.30 o 
  28  -2   4     1672.56     1148.50    122.50 o 
 -26  -2  -4     1952.25     1768.90    184.25 o 
 -20   2  -4     2759.97     2706.55    224.97 o 
  20   2   4     2759.98     1781.70    228.91 o 
  20  -2   4     2759.97     2929.55    253.87 o 
 -18   2  -4     9993.63     7945.58    674.91 o 
  18   2   4     9993.65     8770.58    688.38 o 
  18   2   4     9993.65     8505.21    751.11 o 
 -18  -2  -4     9993.65    10201.20    881.16 o 
 -18  -2  -4     9993.65     8977.16    667.03 o 
  18  -2   4     9993.63     8639.21    679.51 o 
  16   2   4     1026.44      734.03    108.71 o 
  16   2   4     1026.44     1096.94    156.00 o 
 -16   2  -4     1026.45     1065.74    129.40 o 
 -16   2  -4     1026.45      907.11    108.38 o 
  16  -2   4     1026.45     1041.11    198.04 o 
  16  -2   4     1026.45      987.57    155.02 o 
 -16  -2  -4     1026.44     1161.97    130.06 o 
 -16  -2  -4     1026.44      949.15    103.13 o 
  16  -2   4     1026.45     1023.37    133.67 o 
 -16  -2  -4     1026.44      938.97    100.50 o 
  14   2   4     7955.09     7913.06    617.11 o 
 -14   2  -4     7955.10     7698.60    679.51 o 
  14  -2   4     7955.10     7921.27    810.55 o 
 -14  -2  -4     7955.09     8874.69    607.26 o 
  14  -2   4     7955.10     8798.83    617.11 o 
 -14  -2  -4     7955.09     8469.42    554.05 o 
  14  -2   4     7955.10     8135.41    729.76 o 
 -14  -2  -4     7955.09     7343.58    798.40 o 
 -12   2  -4    10141.47    10896.47    841.75 o 
 -12  -2  -4    10141.49    11762.86    763.92 o 
  12  -2   4    10141.47    11970.42    840.11 o 
 -12  -2  -4    10141.49    11353.97    830.91 o 
 -10   2  -4    28142.38    28597.25   2135.42 o 
  10   2   4    28142.40    30657.13   2136.40 o 
 -10  -2  -4    28142.40    28720.08   1940.99 o 
 -10  -2  -4    28142.40    29584.82   2111.44 o 
  10  -2   4    28142.38    29312.56   2116.04 o 
   8   2   4    29873.48    34199.19   2436.91 o 
  -8   2  -4    29873.46    33375.17   2437.24 o 
  -8  -2  -4    29873.48    33643.82   2409.98 o 
  -8  -2  -4    29873.48    32552.47   2214.90 o 
   8  -2   4    29873.46    34216.93   2414.58 o 
  -6   2  -4     1404.66     1360.66    137.94 o 
  -6  -2  -4     1404.66     1191.20    113.63 o 
  -6  -2  -4     1404.66     1370.19    123.49 o 
  -4   2  -4     4139.26     4225.84    332.04 o 
   4   2   4     4139.24     4770.70    333.35 o 
  -4  -2  -4     4139.24     4206.14    301.82 o 
   2   2   4    15180.57    17367.75   1259.51 o 
  -4  -2   4    69027.66    76286.16   5258.08 o 
  -4  -2   4    69027.66    64420.83   5146.41 o 
   4  -2  -4    69027.66    66935.25   5235.42 o 
   4   2  -4    69027.66    67183.21   5228.52 o 
   4   2  -4    69027.66    80179.96   5294.86 o 
  -4   2   4    69027.66    84494.80   5295.52 o 
  -2  -2   4     3050.86     5340.51    326.13 o 
  -2  -2   4     3050.86     3450.43    316.60 o 
   2   2  -4     3050.86     4583.17    323.17 o 
   2   2  -4     3050.86     4128.96    323.17 o 
   0  -2  -4    43833.32    49059.09   3710.21 o 
   0  -2   4    43833.32    50131.73   3714.81 o 
   0   2   4    43833.32    56193.46   3737.47 o 
  -6   2   4    12713.42    12166.49    884.12 o 
  -8   2   4     3017.85     2689.80    212.82 o 
   8  -2  -4     3017.85     2808.36    209.86 o 
  10  -2  -4     1125.13     1031.58    108.71 o 
  14  -2  -4    23560.81    23326.69   1682.85 o 
  16  -2  -4    10377.85    10715.18    790.19 o 
 -18  -2   4     8312.71     6966.87    742.90 o 
  18  -2  -4     8312.69     8273.02    572.44 o 
  20  -2  -4     1016.25     1005.31    128.41 o 
  20  -2  -4     1016.25      632.55    134.98 o 
 -20  -2   4     1016.26      797.74    129.73 o 
  22  -2  -4     9069.67     5715.25    577.04 o 
  22  -2  -4     9069.67     8713.11    657.18 o 
  24  -2  -4     3174.29      509.06     59.12 o 
  22  -2   4    14285.29    17839.70   1190.21 o 
 -22  -2  -4    14285.30    14606.03   1114.67 o 
  30  -2  -4     2297.40     1279.21    107.39 o 
  29  -3   4      150.65      109.04     51.23 o 
 -27  -3  -4    10305.40     9428.42    899.88 o 
  27  -3   4    10305.40    11401.59    701.52 o 
 -25  -3  -4     1330.50     1612.89    171.77 o 
  25  -3   4     1330.49     1524.22    161.91 o 
 -23  -3  -4    12080.12    14183.02   1115.66 o 
 -21   3  -4     3774.50     4009.74    362.25 o 
 -21  -3  -4     3774.51     4616.67    385.57 o 
  21  -3   4     3774.50     3784.77    317.92 o 
  19   3   4     3481.40     2992.61    313.32 o 
 -19   3  -4     3481.39     3735.83    312.99 o 
  19  -3   4     3481.39     4117.13    346.49 o 
  19  -3   4     3481.39     3593.62    284.42 o 
  19  -3   4     3481.39     3692.81    336.96 o 
 -17   3  -4     8021.72     7794.17    629.59 o 
  17   3   4     8021.72     7047.99    694.95 o 
  17   3   4     8021.72     8063.15    641.09 o 
 -17  -3  -4     8021.72     8562.03    726.48 o 
 -17  -3  -4     8021.72     7721.26    589.52 o 
 -17  -3  -4     8021.72     7739.98    569.49 o 
  17  -3   4     8021.72     8236.89    640.10 o 
  15   3   4     3535.56     3268.48    281.79 o 
 -15   3  -4     3535.56     3097.37    279.16 o 
  15   3   4     3535.56     3007.38    278.50 o 
 -15   3  -4     3535.56     3191.30    270.95 o 
 -15  -3  -4     3535.56     3053.04    287.04 o 
  15  -3   4     3535.56     3724.66    308.06 o 
  15  -3   4     3535.56     3288.52    299.85 o 
 -15  -3  -4     3535.56     2732.49    289.34 o 
 -15  -3  -4     3535.56     3214.95    242.38 o 
  15  -3   4     3535.56     3058.29    303.14 o 
 -15  -3  -4     3535.56     3116.09    260.11 o 
 -15  -3  -4     3535.56     3805.46    303.14 o 
 -13   3  -4    27419.95    26219.13   2255.62 o 
 -13   3  -4    27419.95    28744.38   1984.01 o 
 -13  -3  -4    27419.94    28593.64   2336.74 o 
  13  -3   4    27419.95    26191.21   2411.29 o 
 -13  -3  -4    27419.94    29210.42   1958.07 o 
  13  -3   4    27419.95    29877.45   1967.92 o 
 -13  -3  -4    27419.94    28611.70   1848.70 o 
 -13  -3  -4    27419.94    30053.82   1805.68 o 
 -13  -3  -4    27419.94    23269.88   2334.44 o 
  13  -3   4    27419.95    30069.25   1938.69 o 
  13  -3   4    27419.95    27400.47   2389.62 o 
  13  -3   4    27419.95    28211.02   1795.83 o 
 -13  -3  -4    27419.94    20880.91   2406.04 o 
 -11   3  -4     1398.98     1700.25    162.90 o 
  11   3   4     1398.98     1647.05    180.31 o 
 -11  -3  -4     1398.98     1541.63    155.02 o 
 -11  -3  -4     1398.98     1509.11    166.18 o 
  11  -3   4     1398.98     1429.63    160.93 o 
  11  -3   4     1398.98     1696.31    177.02 o 
 -11  -3  -4     1398.98     1623.07    147.79 o 
  11  -3   4     1398.98     1722.92    184.90 o 
   9   3   4     2689.44     3428.10    266.02 o 
  -9   3  -4     2689.45     3262.90    259.78 o 
  -9  -3  -4     2689.44     3249.43    248.29 o 
  -9  -3  -4     2689.44     3186.38    234.82 o 
   9  -3   4     2689.45     3104.27    253.87 o 
  -9  -3  -4     2689.44     2736.43    238.11 o 
   9  -3   4     2689.45     3178.49    263.40 o 
   7   3   4     4788.21     5703.75    411.19 o 
  -7  -3  -4     4788.21     5439.37    394.11 o 
   7  -3   4     4788.21     4439.32    395.75 o 
  -5   3  -4    84605.00    91427.52   6639.76 o 
   5   3   4    84604.97    97166.41   6631.55 o 
  -5  -3  -4    84604.97    87047.65   6029.22 o 
  -3   3  -4    10586.63    11481.73    879.85 o 
   3   3   4    10586.66    12566.84    878.54 o 
   1   3   4    27565.05    30110.63   1985.00 o 
   1  -3   4    27565.07    24773.73   1803.05 o 
  -5   3   4    29971.27    27359.42   2061.52 o 
  -5  -3   4    29971.30    29750.35   1882.86 o 
  -7  -3   4    14565.08    14739.37    990.86 o 
   9  -3  -4    77253.02    85643.30   5688.32 o 
  -9  -3   4    77253.00    73511.96   5224.25 o 
  11  -3  -4     6032.73     7095.62    523.18 o 
 -13   3   4     2941.71     1533.41    132.03 o 
 -15   3   4     1859.73     1735.40    156.00 o 
 -15  -3   4     1859.73     1615.85    147.13 o 
  15  -3  -4     1859.73     2311.12    179.32 o 
 -15  -3   4     1859.73     1472.00    169.47 o 
 -17   3   4    24602.61    22166.04   1709.45 o 
 -17  -3   4    24602.61    24853.54   2018.17 o 
 -17  -3   4    24602.61    23720.14   2280.25 o 
 -17  -3   4    24602.61    19702.85   1685.80 o 
  17  -3  -4    24602.61    24305.07   1953.80 o 
  17  -3  -4    24602.61    22262.92   1545.90 o 
  17  -3  -4    24602.61    26855.29   1698.94 o 
 -19   3   4     2926.45     2380.42    241.39 o 
  19  -3  -4     2926.45     2772.23    220.04 o 
 -19  -3   4     2926.45     3438.93    282.77 o 
  19  -3  -4     2926.45     2863.53    257.48 o 
 -21  -3   4     7912.82     5866.65    529.09 o 
  21  -3  -4     7912.83     7300.22    483.11 o 
 -21  -3   4     7912.82     6711.69    620.39 o 
  23  -3  -4     4082.85     3749.95    357.33 o 
  23  -3  -4     4082.85     3901.69    279.49 o 
  25  -3  -4     4913.98     3436.64    349.77 o 
  25  -3  -4     4913.98     4483.98    287.04 o 
  29  -3  -4     1268.78     1018.44     97.87 o 
  31  -3  -4     9144.93     6844.04    462.09 o 
 -31  -3  -4      134.37      119.22     35.47 o 
  28  -4   4      382.76      151.73     46.64 o 
 -30  -4   4      556.09      495.92     69.95 o 
 -26  -4  -4      656.05      808.91    112.65 o 
  26  -4   4      656.05      786.91    112.32 o 
  24  -4   4     1273.17     1038.15    138.92 o 
 -24  -4  -4     1273.17     1050.30    133.67 o 
 -22  -4  -4    12495.47    13830.29   1182.33 o 
  22  -4   4    12495.46    13301.20    915.65 o 
 -20   4  -4     4006.97     4544.74    378.67 o 
  20  -4   4     4006.97     4098.41    317.59 o 
 -20  -4  -4     4006.98     4331.59    405.60 o 
 -18   4  -4     2918.83     3269.80    273.58 o 
  18   4   4     2918.82     2769.93    280.15 o 
  18  -4   4     2918.83     3109.85    298.21 o 
 -18  -4  -4     2918.82     3165.03    307.73 o 
 -18  -4  -4     2918.82     3113.47    287.37 o 
  18  -4   4     2918.83     2501.61    297.22 o 
  18  -4   4     2918.83     3059.93    251.57 o 
  16   4   4      416.64      335.98     77.18 o 
 -16   4  -4      416.64      357.65     79.81 o 
 -16  -4  -4      416.64      171.11    132.03 o 
  16  -4   4      416.64      195.08    160.93 o 
  16  -4   4      416.64      148.45    128.09 o 
 -16  -4  -4      416.64      250.26     84.08 o 
  16  -4   4      416.64      318.24     99.84 o 
 -16  -4  -4      416.64      294.93    106.41 o 
 -16  -4  -4      416.64      336.31     92.94 o 
  14   4   4     5162.88     4283.31    444.69 o 
  14   4   4     5162.88     5892.27    431.88 o 
 -14  -4  -4     5162.88     4902.07    479.50 o 
 -14  -4  -4     5162.88     5678.46    399.36 o 
 -14  -4  -4     5162.88     5616.72    381.63 o 
  14  -4   4     5162.90     5646.28    429.58 o 
 -14  -4  -4     5162.88     4461.65    463.74 o 
 -14  -4  -4     5162.88     4452.78    468.99 o 
  12   4   4     1332.39     1514.37    170.45 o 
  12  -4   4     1332.39     1263.78    146.48 o 
  12  -4   4     1332.39     1225.68    175.05 o 
 -12  -4  -4     1332.39     1314.03    160.60 o 
  12  -4   4     1332.39     1183.97    137.94 o 
 -12  -4  -4     1332.39     1270.35    178.66 o 
 -12  -4  -4     1332.39     1242.10    157.32 o 
  12  -4   4     1332.39     1114.34    148.45 o 
 -12  -4  -4     1332.39     1289.40    126.12 o 
 -10   4  -4     4209.01     3669.49    356.01 o 
 -10   4  -4     4209.01     4994.03    342.22 o 
  10   4   4     4209.01     4856.42    339.92 o 
 -10  -4  -4     4209.01     3683.94    383.27 o 
  10  -4   4     4209.01     3579.83    368.16 o 
  10  -4   4     4209.01     3880.99    295.58 o 
  10  -4   4     4209.01     4523.39    342.88 o 
  10  -4   4     4209.01     3716.13    377.36 o 
 -10  -4  -4     4209.01     4546.05    308.39 o 
  10  -4   4     4209.01     4113.19    374.40 o 
  -8   4  -4     4261.77     5012.09    330.72 o 
  -8  -4  -4     4261.76     3759.81    363.89 o 
  -8  -4  -4     4261.76     3903.00    375.06 o 
  -8  -4  -4     4261.76     4254.08    298.54 o 
   8  -4   4     4261.77     3919.75    287.70 o 
   8  -4   4     4261.77     4469.86    328.42 o 
   8  -4   4     4261.77     3369.31    352.73 o 
   6   4   4     1119.32     1426.02    136.62 o 
  -6   4  -4     1119.31     1402.70    135.97 o 
  -6  -4  -4     1119.32     1111.72    131.37 o 
  -6  -4  -4     1119.32     1255.57    134.98 o 
   4   4   4    15095.68    17013.06   1191.85 o 
  -4   4  -4    15095.69    16418.94   1195.47 o 
  -4  -4  -4    15095.68    15621.19   1091.03 o 
   2   4   4     2509.91     2975.86    229.57 o 
   0  -4   4     4053.63     2670.42    194.76 o 
  -4  -4   4     3089.17     2854.67    202.31 o 
  -4  -4   4     3089.17     2651.37    200.67 o 
  -6   4   4     1983.56     2071.05    159.94 o 
  -6  -4   4     1983.57     2140.02    168.15 o 
  -8  -4   4    13656.21    14349.86   1024.03 o 
  -8  -4   4    13656.21    14649.71    954.73 o 
 -10   4   4     1198.48     1333.73    127.43 o 
  10  -4  -4     1198.48     1186.93    140.24 o 
 -10  -4   4     1198.48     1487.76    136.62 o 
 -10  -4   4     1198.48     1356.07    117.25 o 
 -10  -4   4     1198.48     1171.82    141.22 o 
 -12   4   4     3326.63     3937.16    276.53 o 
 -12  -4   4     3326.64     3311.18    315.94 o 
  12  -4  -4     3326.63     2662.87    240.08 o 
  12  -4  -4     3326.63     3515.46    311.02 o 
 -12  -4   4     3326.64     3914.17    262.41 o 
 -14   4   4     5263.64     5737.91    387.87 o 
 -14  -4   4     5263.65     4693.85    445.34 o 
 -14  -4   4     5263.65     3804.14    350.10 o 
 -14  -4   4     5263.65     5556.95    375.39 o 
 -16   4   4     1033.69     1287.75    147.13 o 
  16  -4  -4     1033.69     1263.12    197.38 o 
 -16  -4   4     1033.69     1185.28    120.86 o 
 -16  -4   4     1033.69     1133.72    139.58 o 
  16  -4  -4     1033.69     1109.42    120.86 o 
 -16  -4   4     1033.69      794.13    111.66 o 
 -18  -4   4     4855.04     5000.92    451.26 o 
  18  -4  -4     4855.02     4311.23    344.19 o 
  18  -4  -4     4855.02     4990.08    442.72 o 
 -18  -4   4     4855.04     5384.19    379.99 o 
 -20  -4   4      327.24      301.82     89.00 o 
  20  -4  -4      327.24      417.43    171.44 o 
  20  -4  -4      327.24      221.36    105.42 o 
 -20  -4   4      327.24      393.78     85.06 o 
  22  -4  -4     3675.32     3778.53    322.51 o 
 -22  -4   4     3675.33     2609.33    293.94 o 
  22  -4  -4     3675.32     3409.71    240.74 o 
  24  -4  -4     5598.69     4994.68    455.53 o 
  24  -4  -4     5598.69     5142.15    357.65 o 
  26  -4  -4    10237.64     4949.69    428.92 o 
  28  -4  -4      912.92      661.45     99.84 o 
  25  -5   4      232.75      300.51     79.81 o 
 -25  -5  -4      232.75      154.36     51.89 o 
 -23  -5  -4      265.59      275.22     80.46 o 
  23  -5   4      265.59      215.78     79.81 o 
 -21  -5  -4     4807.99     5030.48    428.92 o 
  19  -5   4      609.21      599.38    139.25 o 
 -19  -5  -4      609.21      552.08    102.80 o 
 -17   5  -4      583.25      664.73    102.80 o 
  17   5   4      583.25      703.16    120.53 o 
 -17  -5  -4      583.25      607.26    147.46 o 
 -17  -5  -4      583.25     1129.12    132.36 o 
 -15   5  -4      425.80      546.50     87.69 o 
  15   5   4      425.79      486.07     98.20 o 
  15  -5   4      425.80      512.01    103.13 o 
 -15  -5  -4      425.79      521.54    126.77 o 
  15  -5   4      425.80      281.79    133.01 o 
 -15  -5  -4      425.79      383.27    108.38 o 
 -13   5  -4      798.47      832.56    115.61 o 
 -13  -5  -4      798.48      810.55    161.26 o 
  13  -5   4      798.47      859.49    119.22 o 
  13  -5   4      798.47      856.20    125.79 o 
  13  -5   4      798.47      991.19    142.21 o 
 -13  -5  -4      798.48      735.67    113.31 o 
 -13  -5  -4      798.48      922.54    121.85 o 
  13  -5   4      798.47      826.97    108.38 o 
 -13  -5  -4      798.48      678.20     88.02 o 
  11   5   4     5099.53     5122.77    448.96 o 
 -11  -5  -4     5099.53     6558.64    509.06 o 
  11  -5   4     5099.51     6790.84    405.60 o 
  11  -5   4     5099.51     4710.92    450.93 o 
 -11  -5  -4     5099.53     4650.49    413.49 o 
  11  -5   4     5099.51     5709.33    510.70 o 
  11  -5   4     5099.51     4569.04    511.69 o 
  11  -5   4     5099.51     5697.18    497.23 o 
   9   5   4     1195.56     1608.62    162.90 o 
  -9   5  -4     1195.57     1431.60    150.75 o 
   9  -5   4     1195.57     1572.17    145.49 o 
  -9  -5  -4     1195.56     1379.06    155.67 o 
  -9  -5  -4     1195.56     1182.33    156.99 o 
   9  -5   4     1195.57     1398.76    172.09 o 
  -9  -5  -4     1195.56     1359.68    186.55 o 
   7   5   4    13070.97    14266.11    990.20 o 
  -7   5  -4    13070.97    12711.68    990.53 o 
  -7  -5  -4    13070.97    14327.53   1169.19 o 
   7  -5   4    13070.97    11789.79   1185.61 o 
  -7  -5  -4    13070.97    14201.74   1171.82 o 
   7  -5   4    13070.97    15350.90    902.18 o 
  -7  -5  -4    13070.97    13300.87    909.08 o 
   7  -5   4    13070.97    13412.21   1130.44 o 
   7  -5   4    13070.97    12729.08    977.06 o 
  -5   5  -4     1655.52     1423.72    153.70 o 
   5   5   4     1655.52     1699.27    156.99 o 
   5  -5   4     1655.52     1452.95    179.98 o 
  -5  -5  -4     1655.52     2124.91    194.76 o 
  -5  -5  -4     1655.52     2057.25    186.22 o 
   5  -5   4     1655.52     2074.00    180.31 o 
   5  -5   4     1655.52     1473.64    161.91 o 
  -5  -5  -4     1655.52     1604.35    154.36 o 
   5  -5   4     1655.52     1695.33    169.80 o 
  -5  -5  -4     1655.52     1640.81    173.41 o 
  -3   5  -4     1465.26     1645.08    140.89 o 
   3   5   4     1465.25     1989.93    139.25 o 
   3  -5   4     1465.26     1042.09    160.60 o 
   3  -5   4     1465.26     1675.29    165.85 o 
  -3  -5  -4     1465.25     1633.91    158.30 o 
  -3  -5  -4     1465.25     1533.74    166.51 o 
   1  -5   4     9242.69     9419.88    827.96 o 
  -1  -5  -4     9242.68    10030.09    874.92 o 
   1  -5   4     9242.69     9922.37    833.54 o 
  -1  -5   4    16419.12    16174.59   1423.39 o 
   1  -5  -4    16419.11    18254.50   1501.89 o 
   3  -5  -4    12693.32    13065.72   1071.32 o 
  -5  -5   4     7590.17     8640.53    691.66 o 
   5  -5  -4     7590.16     7835.56    690.02 o 
  -7  -5   4     1653.92     1823.41    149.10 o 
   7  -5  -4     1653.91     1513.05    156.66 o 
   7  -5  -4     1653.91     1564.29    178.66 o 
  -7  -5   4     1653.92     1729.48    179.32 o 
   9  -5  -4     1283.83      966.23    153.05 o 
  -9  -5   4     1283.84     1213.86    127.43 o 
  -9  -5   4     1283.84     1650.99    155.34 o 
   9  -5  -4     1283.83     1434.23    116.59 o 
   9  -5  -4     1283.83     1872.02    156.00 o 
  11  -5  -4    10647.84    10798.28    774.10 o 
 -11  -5   4    10647.84    10782.18    786.58 o 
 -11  -5   4    10647.84    12034.79   1013.19 o 
  11  -5  -4    10647.84    12736.31    981.99 o 
  13   5  -4      877.08      777.38    116.92 o 
  13  -5  -4      877.08     1031.91    115.28 o 
 -13  -5   4      877.08     1082.49    164.87 o 
 -13  -5   4      877.08     1101.54    134.33 o 
  13  -5  -4      877.08     1335.70    185.89 o 
  15   5  -4     6415.57     4463.29    497.56 o 
 -15  -5   4     6415.57     7399.74    590.51 o 
  15  -5  -4     6415.59     7778.08    572.77 o 
  17  -5  -4      726.88      892.66    155.34 o 
  17  -5  -4      726.88      842.74    114.62 o 
 -17  -5   4      726.87      870.65    155.67 o 
  19  -5  -4      433.67      401.99    100.83 o 
  21  -5  -4      802.79      913.68    118.89 o 
 -21  -5   4      802.79     1062.13    142.86 o 
  23  -5  -4      500.23      542.89    143.52 o 
 -23  -5   4      500.23      373.09     83.42 o 
  23  -5  -4      500.23      492.97     95.24 o 
  25  -5  -4     3640.45     3733.20    269.31 o 
  22  -6   4      384.60      412.17     67.98 o 
 -22  -6  -4      384.60      352.40     71.93 o 
  20  -6   4     2061.47     2075.32    168.81 o 
 -20  -6  -4     2061.48     2198.47    204.94 o 
 -18  -6  -4       88.90       23.98     85.72 o 
  18  -6   4       88.90       22.66    113.31 o 
  16  -6   4     3534.64     3485.57    258.80 o 
 -16  -6  -4     3534.64     3026.43    305.76 o 
  14  -6   4    11009.71    11577.63    766.87 o 
 -14  -6  -4    11009.72    11012.08    987.57 o 
  12  -6   4     5438.03     5543.81    510.70 o 
  12  -6   4     5438.03     6077.83    404.62 o 
 -12  -6  -4     5438.02     5494.54    516.28 o 
 -12  -6  -4     5438.02     6155.01    519.90 o 
  10  -6   4     1000.92     1233.56    123.49 o 
 -10  -6  -4     1000.92     1372.16    154.69 o 
 -10  -6  -4     1000.92     1248.67    175.71 o 
  -8  -6  -4     1732.38     1785.97    211.83 o 
   8  -6   4     1732.38     1923.26    155.34 o 
  -8  -6  -4     1732.38     1981.06    219.06 o 
   6  -6   4    13892.70    14724.59   1247.69 o 
   6  -6   4    13892.70    14712.77   1310.41 o 
  -4   6  -4     5472.23     4109.25    411.84 o 
  -4  -6  -4     5472.23     6254.19    494.28 o 
   4  -6   4     5472.23     6209.85    384.26 o 
  -4  -6  -4     5472.23     5036.06    470.63 o 
  -4  -6  -4     5472.23     5627.89    496.25 o 
  -4  -6  -4     5472.23     5389.45    496.25 o 
   4  -6   4     5472.23     5408.83    491.98 o 
   4  -6   4     5472.23     5812.46    479.83 o 
   4  -6   4     5472.23     5661.06    474.90 o 
  -2   6  -4     2582.84     1946.24    202.31 o 
  -2  -6  -4     2582.83     2810.33    252.56 o 
   2  -6   4     2582.84     3048.44    245.99 o 
  -2  -6  -4     2582.83     2585.03    236.47 o 
  -2  -6  -4     2582.83     2370.57    247.30 o 
   2  -6   4     2582.84     2538.72    236.47 o 
   0   6  -4     3799.11     2750.56    303.46 o 
   0  -6   4     3799.11     4483.98    359.30 o 
   0  -6  -4     3799.11     4159.50    354.70 o 
   0  -6  -4     3799.11     4485.62    382.29 o 
   0  -6   4     3799.11     4367.39    356.01 o 
   2   6  -4      133.55       79.15     50.58 o 
  -2  -6   4      133.55      144.51     90.65 o 
   2  -6  -4      133.55      103.78     96.56 o 
  -2  -6   4      133.55      156.33     94.91 o 
   2  -6  -4      133.55      118.23     69.30 o 
   4   6  -4     4250.56     2956.15    221.69 o 
   4  -6  -4     4250.55     2601.78    194.76 o 
   6   6  -4     3119.39     2196.18    237.12 o 
  -6  -6   4     3119.39     3191.30    271.61 o 
   6  -6  -4     3119.39     2926.59    214.79 o 
   6  -6  -4     3119.39     3869.83    308.39 o 
  -6  -6   4     3119.39     2763.69    285.73 o 
   6  -6  -4     3119.39     3151.23    277.52 o 
   8   6  -4     5383.41     4307.29    401.99 o 
   8  -6  -4     5383.40     5177.94    364.22 o 
   8  -6  -4     5383.40     6288.35    494.61 o 
   8  -6  -4     5383.40     6026.26    471.95 o 
   8  -6  -4     5383.40     4788.10    448.96 o 
  10  -6  -4    16603.00    11946.78   1238.49 o 
  10  -6  -4    16603.00    16130.25    937.00 o 
  12  -6  -4     1241.16     1466.09    138.92 o 
  14  -6  -4     1302.93     1477.91    144.51 o 
  16  -6  -4     3927.76     4765.44    341.89 o 
  18  -6  -4    11076.16    11051.82    743.55 o 
  20  -6  -4     3551.66     3229.40    239.75 o 
  22  -6  -4      123.46      159.61     80.14 o 
  19  -7   4      603.46      537.96     84.73 o 
  17  -7   4      126.12      190.16     62.73 o 
 -15  -7  -4      381.78      303.79     79.81 o 
  15  -7   4      381.78       39.74     97.21 o 
  13  -7   4      896.73      879.52     95.24 o 
 -13  -7  -4      896.73      710.05    108.71 o 
  11  -7   4      832.62      811.87    118.23 o 
  -9  -7  -4      354.33      298.54    104.77 o 
   9  -7   4      354.33      414.80     79.81 o 
   7  -7   4     1861.51     1804.04    192.13 o 
  -7  -7  -4     1861.51     1925.55    190.16 o 
   7  -7   4     1861.51     1819.14    147.46 o 
  -7  -7  -4     1861.51     1459.85    179.65 o 
   7  -7   4     1861.51     1940.66    184.25 o 
   5  -7   4     1027.74      974.44    173.74 o 
  -5  -7  -4     1027.74     1015.16    122.50 o 
   5  -7   4     1027.74      977.39    117.58 o 
   3  -7   4     2018.62     2170.23    219.39 o 
  -3  -7  -4     2018.62     2041.49    221.03 o 
   3  -7   4     2018.62     2185.34    209.86 o 
  -3  -7  -4     2018.62     2356.45    225.96 o 
  -1  -7  -4      692.58      955.72    123.16 o 
   1  -7   4      692.58      904.15    102.14 o 
   1  -7   4      692.58     1129.78    129.73 o 
   1  -7   4      692.58      833.87    109.69 o 
   1  -7  -4     1097.99      759.97     91.96 o 
   1  -7  -4     1097.99     1306.80    146.81 o 
  -1  -7   4     1097.99     1432.59    119.88 o 
  -1  -7   4     1097.99      885.43     91.96 o 
   1  -7  -4     1097.99     1172.80    137.28 o 
   3  -7  -4     1434.05     1387.92    121.85 o 
  -3  -7   4     1434.05     1539.66    139.25 o 
   3  -7  -4     1434.05     1259.18    155.02 o 
   3  -7  -4     1434.05     1297.93    156.99 o 
  -5  -7   4      562.07      586.89     74.88 o 
   5  -7  -4      562.07      630.58     88.35 o 
   5  -7  -4      562.07      717.28     95.57 o 
  13  -7  -4      363.77      464.72     84.41 o 
  17  -7  -4     1206.45     1162.29    109.04 o 
 -19  -7   4      411.14      393.78     77.18 o 
  19  -7  -4      411.14      299.19     79.15 o 
 -21  -7   4       90.19       70.94     51.89 o 
  12  -8   4      630.00      519.90     62.40 o 
  10  -8   4       57.64      111.66     70.28 o 
   8  -8   4      431.28      581.64     83.75 o 
  -8  -8  -4      431.28      414.14     76.19 o 
  -4  -8   4     1471.92     1260.82    123.16 o 
  -6  -8   4      586.80      581.31     68.97 o 
  -8  -8   3      526.17      191.80     57.80 o 
  -8  -8   4       29.27      191.80     57.80 o 
  10  -8  -4      885.55     1036.84     92.94 o 
  14  -8  -4       58.48      144.51     52.55 o 
 -31   1  -4     1297.53     1261.48    157.97 o 
 -25  -1   5      403.78      369.48     93.27 o 
 -25  -1   5      403.78      296.24     65.03 o 
 -23  -1   5     9286.66     8368.92    639.11 o 
  23  -1  -5     9286.65     8404.72    647.00 o 
 -19   1  -5     6924.99     5128.02    471.62 o 
  19  -1   5     6924.99     4938.52    505.77 o 
 -17   1  -5     5570.26     5304.72    423.01 o 
 -21  -1   5     7399.23     6680.49    518.91 o 
  21  -1  -5     7399.24     7222.39    527.78 o 
 -17  -1  -5     5570.27     3999.23    344.19 o 
  17  -1   5     5570.26     5234.76    458.15 o 
 -21   1   5     7399.24     6493.94    524.49 o 
 -15   1  -5    12487.11    11412.76    789.20 o 
 -15   1  -5    12487.11    10928.99    885.10 o 
 -19  -1   5     3855.66     6109.03    433.85 o 
  19  -1  -5     3855.67     5517.53    433.19 o 
  19   1  -5     3855.66     5156.92    437.13 o 
 -19   1   5     3855.67     5437.07    433.85 o 
  19   1  -5     3855.66     5536.58    441.07 o 
 -15  -1  -5    12487.12    12547.14    720.89 o 
  13   1   5     6840.12     6734.02    523.18 o 
 -13   1  -5     6840.13     5692.91    504.79 o 
 -13   1  -5     6840.13     6562.91    501.83 o 
 -17  -1   5     2116.94     2843.17    223.66 o 
  17  -1  -5     2116.94     2286.16    219.72 o 
 -13  -1  -5     6840.12     6978.04    505.12 o 
  13  -1   5     6840.13     6913.67    507.09 o 
 -13  -1  -5     6840.12     6939.29    456.84 o 
 -11   1  -5     2953.50     3276.36    279.82 o 
 -11   1  -5     2953.50     3221.85    276.86 o 
  11   1   5     2953.50     3422.51    287.04 o 
  11   1   5     2953.50     3209.69    285.40 o 
 -15  -1   5     4108.49     4504.02    332.69 o 
 -15   1   5     4108.49     4182.16    335.65 o 
 -15   1   5     4108.49     4089.22    330.72 o 
  15   1  -5     4108.49     4261.64    342.88 o 
 -11  -1  -5     2953.50     3737.47    279.49 o 
  11  -1   5     2953.50     3643.22    289.34 o 
 -13  -1   5     2072.09     2287.81    197.05 o 
  13  -1  -5     2072.10     2580.76    212.49 o 
   9   1   5     3081.60     3356.83    263.73 o 
   9   1   5     3081.60     3012.97    255.19 o 
  -9   1  -5     3081.59     3048.77    249.93 o 
   9  -1   5     3081.59     3029.72    255.51 o 
  -9  -1  -5     3081.60     3160.10    247.30 o 
  -9  -1  -5     3081.60     3485.90    226.61 o 
   9  -1   5     3081.59     2752.53    248.95 o 
 -13   1   5     2072.10     2331.49    201.98 o 
 -13   1   5     2072.10     2405.05    173.74 o 
 -13   1   5     2072.10     2673.05    209.53 o 
  11  -1  -5     1295.78      922.87    106.08 o 
 -11  -1   5     1295.77      991.51    100.50 o 
 -11  -1   5     1295.77     1049.65    102.80 o 
   7   1   5     1001.04     1048.99    142.54 o 
  -7   1  -5     1001.03      863.10    109.69 o 
  11   1  -5     1295.77      974.11    105.42 o 
  11   1  -5     1295.77      966.23    108.71 o 
 -11   1   5     1295.78      929.11    117.25 o 
 -11   1   5     1295.78      852.92    106.74 o 
  -7  -1  -5     1001.04      882.15    104.77 o 
   9  -1  -5    34459.15    35436.04   2540.36 o 
  -9  -1   5    34459.17    35860.04   2540.36 o 
   5   1   5    24880.17    31033.51   2248.40 o 
  -9   1   5    34459.15    33820.85   2539.38 o 
   9   1  -5    34459.17    36451.53   2542.34 o 
   9   1  -5    34459.17    35787.45   2565.65 o 
  -9   1   5    34459.15    35455.09   2565.00 o 
  -7  -1   5    53733.46    46129.22   3731.56 o 
  -7  -1   5    53733.46    50694.65   3711.53 o 
   7  -1  -5    53733.43    54816.05   3482.29 o 
  -7  -1   5    53733.46    52144.97   3629.42 o 
   7  -1  -5    53733.43    55379.30   3711.20 o 
   7   1  -5    53733.46    50582.33   3695.43 o 
  -7   1   5    53733.43    49797.39   3694.45 o 
  -7   1   5    53733.43    53314.16   3752.58 o 
   7   1  -5    53733.46    52611.34   3732.55 o 
   5  -1  -5    13582.30    18678.17   1155.73 o 
  -5  -1   5    13582.34    13894.01   1133.39 o 
  -5  -1   5    13582.34    16584.46   1157.37 o 
   5  -1  -5    13582.30    15761.10   1088.40 o 
   5   1  -5    13582.34    16127.62   1157.37 o 
   5   1  -5    13582.34    13275.58   1165.91 o 
   5   1  -5    13582.34    18177.32   1082.49 o 
  -5   1   5    13582.30    17135.56   1155.73 o 
  -5   1   5    13582.30    15114.43   1166.24 o 
   3  -1  -5     1955.36     2388.96    175.38 o 
  -3  -1   5     1955.36     2058.24    176.69 o 
  -3  -1   5     1955.36     2142.97    176.69 o 
   3  -1  -5     1955.36     2302.91    171.11 o 
   3   1  -5     1955.36     2095.35    159.61 o 
  -3   1   5     1955.36     2716.07    179.98 o 
  -3   1   5     1955.36     2177.13    175.71 o 
   3   1  -5     1955.36     2691.77    181.62 o 
   3   1  -5     1955.36     1949.53    176.04 o 
  -1  -1   5    34411.13    33565.00   2304.56 o 
  -1  -1   5    34411.13    32648.04   2326.56 o 
   1  -1  -5    34411.12    30931.37   2165.63 o 
  -1  -1   5    34411.13    31480.16   2259.23 o 
   1  -1  -5    34411.12    33015.22   2310.47 o 
  -1   1   5    34411.12    34410.70   2325.58 o 
   1   1  -5    34411.13    30886.70   2303.57 o 
   1   1  -5    34411.13    29982.88   2161.69 o 
  -1   1   5    34411.12    32128.14   2302.91 o 
   1   1  -5    34411.13    32965.30   2327.55 o 
   1  -1   5    74171.19    72663.63   5250.85 o 
  -1  -1  -5    74171.09    76438.55   5263.33 o 
  -1  -1  -5    74171.09    73246.26   4943.12 o 
   1  -1   5    74171.19    68523.18   5285.01 o 
  -1  -1  -5    74171.09    73786.19   4817.99 o 
   1  -1   5    74171.19    71064.20   5151.34 o 
  -1   1  -5    74171.19    73822.65   5315.55 o 
  -1   1  -5    74171.19    71336.14   5233.45 o 
   1   1   5    74171.09    74364.22   5233.12 o 
   1   1   5    74171.09    77723.02   5306.69 o 
 -21  -1  -5      672.23      657.83    115.61 o 
  21  -1   5      672.23      642.40    153.05 o 
 -25   1  -5      196.84      235.15     59.44 o 
  25   1   5      196.84      421.37     94.91 o 
 -29  -1  -5     1307.03     3434.34    349.77 o 
 -31  -1  -5      995.49     1128.80    128.41 o 
  31  -1   5      995.49     1147.19    108.71 o 
 -31   1  -5      995.49     1067.05    138.27 o 
 -20  -2  -5     4277.00     4185.77    434.83 o 
 -18   2  -5       13.06      114.62     65.36 o 
 -22   2   5        3.22       32.84     85.72 o 
  22   2  -5        3.22       -9.20     74.55 o 
  18  -2   5       13.06      165.20     68.31 o 
 -18  -2  -5       13.06      199.68    115.61 o 
 -16   2  -5     4531.22     4021.23    350.43 o 
 -16   2  -5     4531.22     4135.85    370.46 o 
 -16  -2  -5     4531.23     4477.41    441.73 o 
  16  -2   5     4531.22     3883.29    397.07 o 
  16  -2   5     4531.22     4145.05    397.07 o 
 -16  -2  -5     4531.23     4259.34    311.02 o 
  16  -2   5     4531.22     5220.31    460.12 o 
  20   2  -5      576.21      612.18    116.59 o 
  18  -2  -5    10060.52    10707.30    778.37 o 
 -18  -2   5    10060.52    10309.58    771.47 o 
  14   2   5     7270.23     7750.49    538.62 o 
 -18   2   5    10060.52    10348.66    783.95 o 
 -14  -2  -5     7270.23     8383.70    482.46 o 
  14  -2   5     7270.23     7725.53    538.29 o 
 -14  -2  -5     7270.23     6225.29    684.11 o 
  14  -2   5     7270.23     7501.22    695.28 o 
 -12   2  -5    10820.71    11984.87    940.28 o 
  12  -2   5    10820.71    12521.19    937.65 o 
 -12  -2  -5    10820.67    12773.42    929.77 o 
  16   2  -5    13326.35    14242.46   1052.93 o 
 -10   2  -5     9432.17     9151.55    735.01 o 
  10   2   5     9432.16    10348.66    739.28 o 
  14   2  -5     3423.35     6038.09    419.73 o 
 -14   2   5     3423.36     4825.87    411.19 o 
 -10  -2  -5     9432.16    10182.48    669.66 o 
  10  -2   5     9432.17     9812.34    732.39 o 
   8   2   5    11316.01    12106.72    861.13 o 
  -8   2  -5    11316.02    10845.24    855.55 o 
 -12   2   5    12451.87    13537.99    979.69 o 
  12   2  -5    12451.88    13186.25    981.66 o 
  -8  -2  -5    11316.01    12571.44    781.32 o 
   6   2   5    17911.65    19680.19   1431.27 o 
 -10   2   5     9374.59    15669.80   1051.29 o 
  10   2  -5     9374.59    13094.29   1048.66 o 
  -6  -2  -5    17911.65    20087.44   1302.86 o 
  -8  -2   5     9434.12    11449.87    823.36 o 
  -8  -2   5     9434.12    11458.74    835.84 o 
   8  -2  -5     9434.11    11519.17    833.21 o 
   4   2   5    39277.61    45113.07   3261.59 o 
   8   2  -5     9434.12     9945.68    836.50 o 
  -8   2   5     9434.11    13377.72    845.04 o 
   6  -2  -5    27222.97    25100.84   1823.09 o 
  -6  -2   5    27222.97    30911.99   1938.69 o 
  -6  -2   5    27222.97    26563.65   1901.91 o 
   6  -2  -5    27222.97    23969.42   1934.42 o 
  -6   2   5    27222.97    26290.72   1954.46 o 
   6   2  -5    27222.97    26674.98   1937.71 o 
   6   2  -5    27222.97    29772.36   1958.07 o 
  -4  -2   5     1474.98     2721.66    207.56 o 
   4  -2  -5     1474.98     3106.57    201.65 o 
   4   2  -5     1474.98     2374.84    206.25 o 
   4   2  -5     1474.98     2373.20    206.91 o 
  -2  -2   5     3675.81     4046.19    299.52 o 
   2  -2  -5     3675.79     4502.05    294.27 o 
   2  -2  -5     3675.79     4111.55    293.94 o 
  -2  -2   5     3675.81     3608.40    299.52 o 
  -2   2   5     3675.79     3817.28    297.88 o 
  -2   2   5     3675.79     4216.32    298.54 o 
   2   2  -5     3675.81     3674.09    299.85 o 
   0  -2  -5     3645.59     3363.73    247.96 o 
   0  -2   5     3645.59     3206.41    253.22 o 
   0  -2  -5     3645.59     4012.04    247.96 o 
   0   2  -5     3645.59     2772.89    252.56 o 
   0   2  -5     3645.59     3483.60    255.84 o 
   0   2   5     3645.59     3255.35    251.90 o 
   2  -2   5    12075.94    25202.65   1521.26 o 
  -2  -2  -5    12075.90    18731.04   1515.68 o 
   2   2   5    12075.90    19232.55   1532.76 o 
  -2   2  -5    12075.94    21566.33   1519.95 o 
  -4  -2  -5    32540.23    27114.41   1942.30 o 
 -20  -2   5     3518.31     3317.42    339.92 o 
 -22  -2   5       10.91      105.75     76.19 o 
 -22  -2  -5      329.18      298.87    106.74 o 
  22  -2   5      329.19       81.12    134.00 o 
 -22  -2  -5      329.18      279.49     71.93 o 
  28  -2  -5     3140.74     2670.75    208.55 o 
  24   2   5       55.95      164.21     80.79 o 
  26   2   5     2357.77     3154.19    300.84 o 
 -26   2  -5     2357.77     3356.83    288.36 o 
  30  -2  -5     1692.80     1218.46    108.05 o 
 -28   2  -5     2996.25     2743.66    241.06 o 
 -30  -2  -5      168.38      317.26     57.80 o 
 -32  -2  -5      354.30      327.77     49.59 o 
  32  -2   5      354.30      367.18     53.53 o 
 -29  -3   5        1.05       50.58     59.12 o 
 -25  -3  -5        1.44       64.04     80.46 o 
  23  -3   5     1124.30     1117.63    139.91 o 
 -23  -3  -5     1124.30     1277.57    157.64 o 
  21  -3   5     1025.33     1043.41    148.78 o 
 -21  -3  -5     1025.34     1093.00    163.56 o 
 -19   3  -5     3576.73     3616.28    337.95 o 
 -19  -3  -5     3576.74     4124.36    371.12 o 
  19  -3   5     3576.73     3962.44    287.37 o 
  23   3  -5     2119.68     2236.57    222.34 o 
 -17   3  -5      540.58      578.36     90.97 o 
 -17   3  -5      540.58      524.82    118.56 o 
 -17  -3  -5      540.58      568.17    146.48 o 
 -17  -3  -5      540.58      349.77     68.31 o 
  17  -3   5      540.58      488.70     94.26 o 
  17  -3   5      540.58      687.39    141.88 o 
  21   3  -5      275.83      315.29     97.54 o 
 -15   3  -5      184.47      233.18    113.63 o 
 -15   3  -5      184.47      206.25     95.57 o 
  15  -3   5      184.47      263.40    137.94 o 
 -15  -3  -5      184.47       93.93     97.54 o 
 -15  -3  -5      184.47       56.49    131.37 o 
  15  -3   5      184.47      207.89    169.80 o 
 -15  -3  -5      184.47       98.53     71.93 o 
  15  -3   5      184.47       83.42    122.83 o 
  15  -3   5      184.47      170.78     79.48 o 
  15  -3   5      184.47      206.91    102.14 o 
  19   3  -5      156.96      273.91    103.78 o 
 -13   3  -5     5592.71     5615.41    416.77 o 
  13   3   5     5592.71     3647.81    429.91 o 
  13   3   5     5592.71     5515.24    411.19 o 
 -13   3  -5     5592.71     4881.70    435.16 o 
  13  -3   5     5592.71     5250.53    356.01 o 
 -13  -3  -5     5592.71     4995.01    454.54 o 
 -13  -3  -5     5592.71     5650.55    399.69 o 
  13  -3   5     5592.71     5456.12    408.89 o 
 -13  -3  -5     5592.71     4460.34    450.93 o 
  13  -3   5     5592.71     5765.17    406.92 o 
 -13  -3  -5     5592.71     5556.95    367.18 o 
  17   3  -5     2312.32     3056.32    292.63 o 
 -17   3   5     2312.32     2873.72    288.36 o 
  11   3   5     2326.19     3135.14    264.71 o 
 -11   3  -5     2326.18     2994.90    253.87 o 
 -11  -3  -5     2326.19     3179.48    237.78 o 
 -11  -3  -5     2326.19     2813.29    282.45 o 
  11  -3   5     2326.18     3196.56    261.43 o 
 -11  -3  -5     2326.19     3203.13    240.41 o 
 -11  -3  -5     2326.19     2923.64    237.78 o 
  11  -3   5     2326.18     2990.31    264.38 o 
  11  -3   5     2326.18     2826.75    222.67 o 
 -11  -3  -5     2326.19     2523.94    265.70 o 
  15   3  -5     2474.62     3251.40    254.86 o 
  -9   3  -5     1451.89     1824.07    168.15 o 
   9   3   5     1451.89     1803.38    168.48 o 
   9  -3   5     1451.89      922.87    127.76 o 
  -9  -3  -5     1451.89     1695.66    137.94 o 
  -9  -3  -5     1451.89     1476.60    140.89 o 
  -9  -3  -5     1451.89     1520.61    138.27 o 
   9  -3   5     1451.89     1671.35    164.21 o 
  -7   3  -5      564.64      803.33    116.92 o 
   7   3   5      564.63      727.79    119.88 o 
  -7  -3  -5      564.63      785.59    113.96 o 
   5   3   5     3976.16     4556.56    326.45 o 
  -5   3  -5     3976.15     3900.37    324.81 o 
  -5  -3  -5     3976.16     4224.20    301.17 o 
   3   3   5      733.24      676.55     89.00 o 
   7  -3  -5        2.98      102.14     31.86 o 
   1  -3   5     4172.95     3808.41    259.46 o 
  -1  -3   5     2261.85     2335.76    168.81 o 
  -3  -3   5     2548.78     2618.53    190.16 o 
  -5  -3   5     3070.82     2623.46    189.50 o 
  -3  -3  -5      731.11      619.74     65.36 o 
  -3  -3  -5      731.11      520.22     58.46 o 
   9  -3  -5     4557.55     4907.98    365.21 o 
  11  -3  -5      774.00     1239.47    125.79 o 
  13  -3  -5     1247.84     1716.02    167.50 o 
 -15  -3   5     2873.78     3600.85    319.89 o 
  15  -3  -5     2873.79     3897.09    287.70 o 
  17  -3  -5     5127.05     5104.05    383.93 o 
 -17  -3   5     5127.05     4875.79    430.89 o 
  17  -3  -5     5127.05     4938.52    423.34 o 
 -17  -3   5     5127.05     4801.57    482.13 o 
 -19  -3   5      208.65      164.21    103.13 o 
  19  -3  -5      208.65      230.88     89.99 o 
  19  -3  -5      208.65      285.73    132.03 o 
 -19  -3   5      208.65      200.01    101.15 o 
  19  -3  -5      208.65      250.59    123.49 o 
 -21  -3   5      521.21      525.81     87.03 o 
  21  -3  -5      521.21      555.37     97.54 o 
  21  -3  -5      521.21      544.20    121.52 o 
  25  -3  -5      867.40      831.24    111.99 o 
  27  -3  -5     1125.90     1036.18    105.10 o 
  25   3   5        0.69      203.95     96.89 o 
 -25   3  -5        0.69      131.37     67.00 o 
 -27   3  -5     1560.78     1808.31    170.12 o 
 -29  -3  -5      743.57      710.05     91.63 o 
 -29   3  -5      743.57      782.96     84.73 o 
 -30  -4   5     2107.31     1882.20    182.28 o 
 -28  -4   5      303.92      310.03     72.58 o 
 -24  -4  -5      223.14      272.26     93.93 o 
  24  -4   5      223.14      321.20    103.45 o 
  22  -4   5     4531.11     4989.10    368.82 o 
 -22  -4  -5     4531.09     5185.17    464.72 o 
 -20   4  -5     1554.26     1809.95    173.41 o 
 -20  -4  -5     1554.27     1894.68    190.49 o 
  20  -4   5     1554.26     1478.24    156.99 o 
 -18   4  -5     6848.72     8025.39    609.56 o 
 -18  -4  -5     6848.72     5056.75    621.71 o 
  18  -4   5     6848.72     6816.45    650.94 o 
 -18  -4  -5     6848.72     8173.18    644.04 o 
 -16   4  -5      359.29      581.31     95.90 o 
  16  -4   5      359.29      541.57    116.59 o 
  16  -4   5      359.29      269.97    133.34 o 
  16  -4   5      359.29      569.16    108.71 o 
 -16  -4  -5      359.29      433.19    110.68 o 
 -16  -4  -5      359.29      394.77    100.50 o 
 -16  -4  -5      359.29        9.20    143.52 o 
 -14   4  -5    13946.41    12908.73   1126.83 o 
 -14   4  -5    13946.41    12519.55   1011.55 o 
  14   4   5    13946.39    13963.30   1016.15 o 
  14  -4   5    13946.41    13386.59   1193.50 o 
  14  -4   5    13946.41    12448.94   1204.00 o 
 -14  -4  -5    13946.39    12980.66    915.32 o 
 -14  -4  -5    13946.39    13683.81   1169.85 o 
  14  -4   5    13946.41    14113.39    902.51 o 
 -12   4  -5     3631.99     3744.37    328.42 o 
  12   4   5     3632.00     4025.17    330.07 o 
 -12  -4  -5     3632.00     3942.41    302.48 o 
 -12  -4  -5     3632.00     4119.10    367.51 o 
  12  -4   5     3631.99     4230.44    286.71 o 
  12  -4   5     3631.99     3593.62    330.07 o 
 -12  -4  -5     3632.00     3445.83    343.53 o 
 -12  -4  -5     3632.00     3493.78    292.95 o 
  10   4   5    16146.10    18282.09   1172.15 o 
 -10   4  -5    16146.12    17833.79   1173.13 o 
 -10   4  -5    16146.12    14798.82   1318.95 o 
  10  -4   5    16146.12    14899.64   1409.60 o 
 -10  -4  -5    16146.10    17582.54   1069.68 o 
 -10  -4  -5    16146.10    16682.99   1371.83 o 
 -10  -4  -5    16146.10    13490.37   1391.54 o 
  10  -4   5    16146.12    16749.00   1396.79 o 
  10  -4   5    16146.12    16753.27   1149.81 o 
  10  -4   5    16146.12    14664.49   1321.25 o 
 -10  -4  -5    16146.10    13762.64   1084.46 o 
   8   4   5    11553.65    12302.79    862.11 o 
  -8   4  -5    11553.63    12281.77    863.43 o 
   8  -4   5    11553.63    12362.89    776.07 o 
  -8  -4  -5    11553.65    10209.74    801.68 o 
  -8  -4  -5    11553.65    12820.39    792.49 o 
   8  -4   5    11553.63    10643.26    975.42 o 
   8  -4   5    11553.63     9959.81    840.77 o 
  -8  -4  -5    11553.65    12120.51   1009.25 o 
   6   4   5      504.22      658.16    116.92 o 
  -6   4  -5      504.22      591.82     94.26 o 
  -6  -4  -5      504.22      454.87     78.82 o 
  -6  -4  -5      504.22      428.27     84.08 o 
   4   4   5    12785.64    14158.72    846.35 o 
  -4  -4  -5    12785.64     8861.56    767.86 o 
   2   4   5     2585.19     2743.33    215.45 o 
  -2  -4   5      155.30       58.79     46.31 o 
  -4  -4   5    10115.96     7944.59    601.35 o 
  -4  -4   5    10115.96     8768.94    565.88 o 
  -6  -4   5     2757.53     2532.15    212.49 o 
  10  -4  -5      699.49      751.11    103.45 o 
 -10  -4   5      699.50      476.22     83.42 o 
 -10  -4   5      699.50      695.28     94.91 o 
 -10  -4   5      699.50      621.71    101.81 o 
  12  -4  -5    16170.95    16531.91   1436.20 o 
 -12  -4   5    16170.93    17768.43   1486.45 o 
 -14  -4   5    13556.43    15606.08   1279.21 o 
 -14  -4   5    13556.43    12883.44   1065.74 o 
  14  -4  -5    13556.42    15227.41   1238.82 o 
  16  -4  -5     4947.31     4833.43    329.74 o 
 -16  -4   5     4947.29     3448.13    354.70 o 
 -16  -4   5     4947.29     5799.98    434.18 o 
 -18  -4   5    10055.34    12291.62   1059.17 o 
  18  -4  -5    10055.32    12210.83   1027.64 o 
  20  -4  -5      445.57      110.35    156.66 o 
 -20  -4   5      445.57      450.60    127.76 o 
  20  -4  -5      445.57      423.01    106.41 o 
 -22  -4   5     8434.44     9421.85    773.11 o 
  22  -4  -5     8434.45     8516.38    753.73 o 
  22  -4  -5     8434.45     8270.39    593.13 o 
 -24  -4   5     2143.66      949.15    111.99 o 
  26  -4  -5     3379.07     3604.13    266.35 o 
 -24   4  -5        6.09       34.48     48.94 o 
  26  -4   5      600.80      677.54    108.38 o 
 -26   4  -5      600.80     1029.94    102.14 o 
  28  -4   5      142.88      239.42     62.73 o 
 -28  -4  -5      142.88      157.64     40.40 o 
  32  -4  -4      310.76      395.42     71.60 o 
 -28   4  -5      142.88      183.92     45.65 o 
 -29  -5   5      451.38      572.12     77.18 o 
  25  -5   5      383.05       48.61     16.09 o 
 -27  -5   5      294.97      417.10     76.52 o 
  23  -5   5      275.79      324.16    103.45 o 
 -23  -5  -5      275.79      443.04     92.29 o 
 -21  -5  -5     2445.44     2601.12    253.54 o 
  21  -5   5     2445.44     2451.69    216.10 o 
 -19  -5  -5     3757.52     3919.42    387.87 o 
 -17   5  -5     7269.33     7775.78    639.77 o 
  17  -5   5     7269.33     7644.41    530.41 o 
 -17  -5  -5     7269.34     7137.33    668.34 o 
 -15   5  -5     2857.13     2801.46    232.85 o 
  15   5   5     2857.14     1896.65    225.96 o 
  15  -5   5     2857.13     2695.71    251.24 o 
 -15  -5  -5     2857.14     2605.06    238.11 o 
 -13   5  -5     8730.79     9032.01    731.07 o 
  13  -5   5     8730.79    10267.54    592.15 o 
 -13  -5  -5     8730.79     7657.22    600.36 o 
  13  -5   5     8730.79     8072.02    656.19 o 
  11   5   5       83.82       96.89    142.21 o 
 -11   5  -5       83.82      166.51    113.96 o 
  11  -5   5       83.82      -40.40    119.55 o 
 -11  -5  -5       83.82      160.27    138.27 o 
 -11  -5  -5       83.82      154.36    130.06 o 
  11  -5   5       83.82      136.95     90.97 o 
 -11  -5  -5       83.82      190.49     93.93 o 
  11  -5   5       83.82      206.25    104.44 o 
  11  -5   5       83.82     -104.11    131.37 o 
  11  -5   5       83.82      212.16    100.17 o 
   9   5   5    16142.09    17559.55   1184.96 o 
   9  -5   5    16142.11    15808.72   1162.95 o 
  -9  -5  -5    16142.09    18501.48   1393.83 o 
   9  -5   5    16142.11    17182.52   1416.82 o 
  -9  -5  -5    16142.09    13857.55   1411.24 o 
   7   5   5      134.24      189.50     94.26 o 
  -7   5  -5      134.24      259.13     98.20 o 
  -7  -5  -5      134.24      281.79    107.39 o 
  -7  -5  -5      134.24      178.66    127.10 o 
   7  -5   5      134.24      167.83     78.82 o 
   7  -5   5      134.24      140.24     64.70 o 
   7  -5   5      134.24      371.78    140.57 o 
   7  -5   5      134.24      139.58    134.00 o 
  -5   5  -5    10112.04     7607.63    711.04 o 
  -5  -5  -5    10112.04     9012.30    657.18 o 
  -5  -5  -5    10112.04     9102.95    851.93 o 
   5  -5   5    10112.04    10123.03    817.12 o 
   5  -5   5    10112.04     9786.73    820.08 o 
   5  -5   5    10112.04    10102.01    854.56 o 
   3   5   5     7764.74     5959.92    484.10 o 
  -3  -5  -5     7764.74     7312.05    593.79 o 
  -3  -5  -5     7764.74     7564.61    560.62 o 
  -3  -5  -5     7764.74     5583.88    578.36 o 
   3  -5   5     7764.75     6579.33    560.29 o 
  -1  -5  -5     6710.22     6607.90    590.84 o 
  -1  -5   5     8525.88     8810.65    699.54 o 
  -3  -5   5    10730.34     7971.20    752.75 o 
   3  -5  -5    10730.33     9991.99    755.71 o 
  -5   5   5     7254.20     7577.41    473.26 o 
   7  -5  -5     8193.09     5659.41    530.41 o 
  -9   5   5     9753.59    11353.64    760.96 o 
  -9  -5   5     9753.59     9449.44    703.81 o 
 -11  -5   5      131.37       75.54     99.84 o 
 -11  -5   5      131.37      234.17    120.20 o 
  11  -5  -5      131.38      215.78     66.01 o 
  11  -5  -5      131.38      240.74    105.75 o 
  13  -5  -5    12370.30    15523.65   1249.98 o 
  15  -5  -5       62.58      243.03     92.62 o 
  15  -5  -5       62.58       -1.31    123.16 o 
 -15  -5   5       62.58      -89.00    136.95 o 
  17  -5  -5    11937.10    11294.85    814.16 o 
  21  -5  -5     6727.33     6536.64    483.77 o 
 -21  -5   5     6727.32     7563.95    628.60 o 
 -23  -5   5     3632.95     3556.51    326.13 o 
 -25   5  -5       60.69       71.60     45.65 o 
  26  -6  -5     2526.23     1874.32    184.57 o 
 -22  -6  -5     2047.81     1876.29    178.01 o 
  22  -6   5     2047.80     1964.31    156.00 o 
 -20  -6  -5     1257.58     1706.49    169.14 o 
  20  -6   5     1257.59     1546.88    155.34 o 
 -18  -6  -5      541.26      216.43     99.18 o 
  18  -6   5      541.26      443.37    118.23 o 
  16  -6   5     3866.50     4268.86    312.00 o 
 -16  -6  -5     3866.51     3998.57    383.60 o 
 -14   6  -5      168.37      325.80     91.96 o 
  14  -6   5      168.37      494.28    116.92 o 
  14  -6   5      168.37      145.49    126.12 o 
 -14  -6  -5      168.37       95.24    128.09 o 
  12  -6   5     3072.61     3606.10    300.18 o 
  12  -6   5     3072.61     3387.04    299.52 o 
  12  -6   5     3072.61     3319.39    251.90 o 
 -12  -6  -5     3072.61     3007.38    311.68 o 
  10  -6   5      850.18     1003.67    135.31 o 
  10  -6   5      850.18     1252.94    120.20 o 
  10  -6   5      850.18     1076.58    146.81 o 
 -10  -6  -5      850.18     1182.00    148.12 o 
   8  -6   5     8269.29     7821.43    730.74 o 
   8  -6   5     8269.29     8618.52    557.67 o 
   6  -6   5     1014.64     1407.63    186.22 o 
  -6  -6  -5     1014.63     1138.32    145.82 o 
   6  -6   5     1014.64     1271.33    141.88 o 
   6  -6   5     1014.64      939.95    133.01 o 
   6  -6   5     1014.64     1016.15    120.20 o 
   4  -6   5      299.80      482.46     90.65 o 
  -4  -6  -5      299.80      456.51     96.23 o 
   4  -6   5      299.80      256.17    100.50 o 
  -4  -6  -5      299.80      333.02     90.97 o 
   4  -6   5      299.80      680.82    144.51 o 
  -2  -6  -5     7710.92     6818.75    568.50 o 
  -2  -6  -5     7710.92     5402.59    556.68 o 
   2  -6   5     7710.93     5382.88    540.26 o 
  -2  -6  -5     7710.92     7700.90    549.13 o 
   0  -6  -5     2750.89     2481.25    260.44 o 
   0  -6   5     2750.89     2705.56    254.53 o 
   0  -6  -5     2750.89     2772.89    248.95 o 
   2  -6  -5     1959.14     2199.79    211.83 o 
  -2  -6   5     1959.14     1855.93    191.47 o 
   2  -6  -5     1959.14     1604.35    176.69 o 
  -4  -6   5     2338.02     2625.76    223.66 o 
   4  -6  -5     2338.02     1952.81    210.19 o 
   4  -6  -5     2338.02     2449.39    244.68 o 
   6  -6  -5     6940.49     6395.41    596.75 o 
   6  -6  -5     6940.49     7643.10    637.14 o 
   8  -6  -5      322.74      156.33     44.67 o 
  10  -6  -5      921.97      897.58     95.90 o 
  12  -6  -5     5921.16     5399.96    376.37 o 
  14  -6  -5     1136.22     1272.32    130.38 o 
  16  -6  -5     3259.75     3315.45    246.32 o 
  18  -6  -5      125.98      201.00     94.59 o 
  20  -6  -5     4610.25     4378.89    338.61 o 
 -22  -6   5      455.64      363.89     82.43 o 
 -24  -6   5     1669.45     1414.85    138.27 o 
  19  -7   5     2044.61     1862.82    148.78 o 
 -17  -7  -5      101.22       21.68     52.88 o 
  17  -7   5      101.22       31.53     80.14 o 
  15  -7   5     2408.93     2533.14    179.65 o 
 -15  -7  -5     2408.92     2184.35    220.04 o 
  13  -7   5     1256.52     1255.57    112.98 o 
  11  -7   5     5574.71     6154.35    414.80 o 
 -11  -7  -5     5574.70     5701.45    526.46 o 
   9  -7   5     2581.35     2828.39    280.47 o 
   9  -7   5     2581.35     3032.02    227.60 o 
  -9  -7  -5     2581.35     2860.91    274.56 o 
   7  -7   5     7734.38     8663.19    770.81 o 
   7  -7   5     7734.38     8610.31    746.18 o 
   5  -7   5      641.00      864.41    125.79 o 
  -5  -7  -5      641.00      703.49    133.34 o 
  -5  -7  -5      641.00      640.10    122.50 o 
   5  -7   5      641.00      661.12    110.02 o 
  -3  -7  -5     4768.13     5236.07    495.92 o 
  -3  -7  -5     4768.13     5752.03    475.23 o 
  -1  -7  -5      281.55      309.70     68.31 o 
  -1  -7  -5      281.55      444.36     97.87 o 
   1  -7  -5     7278.04     6977.71    659.81 o 
  -3  -7   5     5367.25     4791.72    444.69 o 
   3  -7  -5     5367.25     5232.13    431.55 o 
   5  -7  -5      201.53      495.26    114.29 o 
   7  -7  -5     3778.32     4062.94    356.67 o 
  15  -7  -5     4956.39     5064.97    349.12 o 
 -19  -7   5     2752.46     2654.99    259.46 o 
 -21  -7   5      112.13      -23.98     78.17 o 
  12  -8   5     2217.22     1809.95    142.21 o 
  10  -8   5      533.36      473.26     80.14 o 
  -6  -8  -5     3265.74     2411.29    227.60 o 
   8  -8  -5     1023.42      968.85     88.02 o 
 -14  -8   5      627.14      512.34     78.17 o 
 -20   0  -6     6432.44     5411.78    549.45 o 
 -20   0   6     3521.83     4167.71    290.00 o 
  20   0  -6     3521.83     4108.26    335.65 o 
 -20   0   6     3521.83     3884.61    326.45 o 
 -12   0  -6     8048.17     8469.75    573.43 o 
 -18   0   6     9927.93     9949.30    732.72 o 
 -18   0   6     9927.93    10280.02    666.70 o 
 -18   0   6     9927.93     8971.91    736.33 o 
  18   0  -6     9927.93    10332.24    739.94 o 
 -16   0   6     7630.40     8811.31    694.62 o 
 -16   0   6     7630.40     9872.12    703.81 o 
  16   0  -6     7630.40     9529.57    707.10 o 
  16   0  -6     7630.40     9591.31    701.84 o 
 -10   0  -6    23991.30    25240.10   1632.27 o 
  10   0   6    23991.30    24167.79   1803.38 o 
  14   0  -6    40098.27    39529.52   3162.73 o 
  14   0  -6    40098.27    39409.32   3131.86 o 
 -14   0   6    40098.27    46711.84   2872.07 o 
 -14   0   6    40098.27    54009.44   3165.36 o 
 -14   0   6    40098.27    38775.79   3129.23 o 
  -8   0  -6    98670.52    97686.30   6946.84 o 
   8   0   6    98670.52    94741.98   6947.50 o 
   6   0   6    17064.14    13826.02   1013.19 o 
  12   0  -6    17261.46    16299.39   1234.55 o 
 -12   0   6    17261.46    17363.48   1234.55 o 
  12   0  -6    17261.46    16917.15   1222.73 o 
 -12   0   6    17261.46    17043.93   1221.41 o 
 -10   0   6     2457.49     2482.89    199.35 o 
 -10   0   6     2457.49     2297.66    202.64 o 
  10   0  -6     2457.49     2226.06    193.44 o 
  10   0  -6     2457.49     2692.10    203.95 o 
   8   0  -6     4979.22     4749.02    366.19 o 
  -8   0   6     4979.22     4839.01    374.40 o 
   8   0  -6     4979.22     5134.92    346.82 o 
   8   0  -6     4979.22     5046.90    371.12 o 
  -8   0   6     4979.22     4948.70    367.51 o 
   6   0  -6    14073.53    13428.96    933.38 o 
  -6   0   6    14073.53    13051.93    912.36 o 
  -6   0   6    14073.53    13076.23    933.38 o 
   6   0  -6    14073.53    12381.28    940.61 o 
  -6   0   6    14073.53    12774.08    942.91 o 
   6   0  -6    14073.53    12886.07    875.58 o 
  -4   0   6     6284.08     5402.59    393.45 o 
   4   0  -6     6284.08     5311.61    395.75 o 
   4   0  -6     6284.08     5411.78    368.16 o 
  -4   0   6     6284.08     5321.14    396.74 o 
   4   0  -6     6284.08     5263.66    392.80 o 
  -4   0   6     6284.08     5241.00    381.30 o 
   2   0  -6      927.28      895.94     92.94 o 
   2   0  -6      927.28      892.33     87.69 o 
  -2   0   6      927.28      888.06     91.63 o 
   2   0  -6      927.28      842.41     79.15 o 
  -2   0   6      927.28      923.53     97.87 o 
  -2   0   6      927.28      798.40     81.45 o 
   0   0  -6     7749.61     6854.55    469.32 o 
   0   0  -6     7749.61     6703.15    499.53 o 
   0   0  -6     7749.61     6961.95    504.79 o 
   0   0   6     7749.61     6697.56    500.19 o 
   0   0   6     7749.61     6855.87    488.04 o 
   0   0   6     7749.61     7022.71    506.43 o 
  -2   0  -6     5800.04     6676.87    464.72 o 
  -2   0  -6     5800.04     6081.77    466.36 o 
  -2   0  -6     5800.04     6034.80    433.85 o 
   2   0   6     5800.04     6041.70    467.35 o 
   2   0   6     5800.04     6688.04    467.02 o 
 -14   0  -6    19598.21    18721.52   1366.25 o 
  14   0   6    19598.21    18794.10   1372.16 o 
 -16   0  -6    33050.09    34062.24   2351.85 o 
  16   0   6    33050.10    33900.00   2358.09 o 
 -16   0  -6    33050.10    29787.46   3171.60 o 
 -18   0  -6      214.52      474.25     97.87 o 
 -18   0  -6      150.19     1120.58    155.67 o 
  18   0   6      150.19      985.93    177.68 o 
 -18   0  -6      150.19      395.75    124.47 o 
  22   0   6      684.96      986.59    134.98 o 
  24   0   6     1126.47     1298.92    192.79 o 
 -24   0  -6     1126.47     1143.57    163.23 o 
  24   0   6     1126.47      869.34    134.00 o 
  26   0   6        5.51       -1.31    133.67 o 
 -26   0  -6        5.51      -44.99     82.43 o 
  28   0   6     1597.75     1507.14    215.78 o 
 -28   0  -6     1597.75     1453.28    178.99 o 
  30   0   6     5571.60     5855.16    574.74 o 
 -30   0  -6     5571.60     5509.32    563.25 o 
 -32   0  -6     1221.53     1059.17    104.11 o 
 -32   0  -6     1221.53      932.73    105.75 o 
  32   0   6     1221.53      973.78     90.97 o 
  27  -1  -6      244.25      271.28     67.00 o 
 -27  -1   6      244.25      202.97     69.63 o 
 -25  -1   6        3.59      156.99     91.63 o 
  23  -1  -6     5263.20     5921.83    469.98 o 
 -23  -1   6     5263.20     5757.94    416.44 o 
 -23  -1   6     5263.20     5884.71    462.09 o 
 -17   1  -6     4873.13     4804.20    392.80 o 
 -23   1   6     5263.20     6079.14    507.42 o 
 -17  -1  -6     4873.13     5511.62    473.26 o 
  17  -1   6     4873.13     3500.35    421.04 o 
  15   1   6     5220.56     4282.33    398.71 o 
 -21  -1   6     2795.18     2652.69    313.32 o 
 -21  -1   6     2795.18     2498.33    249.27 o 
 -21  -1   6     2795.18     2678.30    225.30 o 
  21  -1  -6     2795.18     2943.34    270.29 o 
  21  -1  -6     2795.18     3575.23    286.71 o 
  21   1  -6     2795.18     3196.56    267.34 o 
 -21   1   6     2795.18     2645.46    255.51 o 
 -21   1   6     2795.18     3101.31    264.38 o 
 -15  -1  -6     5220.56     4750.66    473.59 o 
  15  -1   6     5220.56     4820.62    428.92 o 
 -19  -1   6    22246.60    21178.46   1493.68 o 
  19  -1  -6    22246.61    20479.25   1829.33 o 
  19  -1  -6    22246.61    21877.35   1496.63 o 
 -19  -1   6    22246.60    21191.60   1367.56 o 
 -19   1   6    22246.61    20445.75   1710.76 o 
  19   1  -6    22246.60    19588.89   1497.29 o 
 -19   1   6    22246.61    21150.55   1509.11 o 
  19   1  -6    22246.60    19712.05   1510.75 o 
  19   1  -6    22246.60    19402.02   1712.08 o 
 -13  -1  -6    16222.11    17680.42   1181.34 o 
 -17  -1   6        8.43       86.05     43.68 o 
  17  -1  -6        8.43       91.30     65.68 o 
  17   1  -6        8.43      116.59     86.70 o 
  17   1  -6        8.43      100.50     62.73 o 
 -17   1   6        8.43      117.58     35.47 o 
 -15  -1   6     1141.64     1247.69    105.10 o 
  15  -1  -6     1141.63     1013.85    125.79 o 
 -15  -1   6     1141.64     1061.47    116.26 o 
  -9   1  -6     1241.19     1434.89    159.94 o 
   9   1   6     1241.18     1453.28    179.65 o 
  15   1  -6     1141.64     1089.71    136.30 o 
 -15   1   6     1141.63      956.70    112.32 o 
  15   1  -6     1141.64     1174.45    131.37 o 
 -15   1   6     1141.63     1259.51    129.40 o 
 -15   1   6     1141.63     1039.79     94.91 o 
  -9  -1  -6     1241.18     1565.60    134.98 o 
 -13  -1   6        0.26      -13.79     36.46 o 
 -13  -1   6        0.26       24.96     47.95 o 
 -13  -1   6        0.26       99.51     64.04 o 
  13  -1  -6        0.26       -1.64     68.31 o 
   7   1   6       95.09      350.76    135.97 o 
  -7   1  -6       95.09      190.81    101.81 o 
  13   1  -6        0.26       46.31     71.27 o 
 -13   1   6        0.26      -34.16     56.49 o 
  13   1  -6        0.26       48.28     65.03 o 
 -13   1   6        0.26       86.05     66.67 o 
   7  -1   6       95.09       47.62     37.44 o 
  -7  -1  -6       95.09      214.79     62.07 o 
 -11  -1   6     6956.20     6621.70    484.10 o 
 -11  -1   6     6956.20     5708.02    486.07 o 
  11  -1  -6     6956.19     6744.53    487.71 o 
 -11  -1   6     6956.20     6955.05    446.33 o 
   5   1   6     5930.16     6439.09    488.70 o 
 -11   1   6     6956.19     6286.05    485.08 o 
  11   1  -6     6956.20     6855.54    491.32 o 
 -11   1   6     6956.19     6747.16    491.65 o 
  11   1  -6     6956.20     6576.05    486.73 o 
  -9  -1   6     6588.48     6121.18    488.04 o 
   9  -1  -6     6588.49     7123.20    459.14 o 
  -9  -1   6     6588.48     6684.43    485.74 o 
   9  -1  -6     6588.49     6674.25    482.46 o 
  -9  -1   6     6588.48     6854.88    475.89 o 
   9   1  -6     6588.48     6740.92    489.68 o 
  -9   1   6     6588.49     5753.34    479.83 o 
   9   1  -6     6588.48     6632.87    486.40 o 
  -9   1   6     6588.49     6517.59    488.70 o 
  -7  -1   6     2075.51     2154.79    173.74 o 
   7  -1  -6     2075.51     2010.94    169.47 o 
   7  -1  -6     2075.51     2297.99    168.15 o 
  -7  -1   6     2075.51     2484.53    181.95 o 
  -7   1   6     2075.51     2155.45    178.99 o 
  -7   1   6     2075.51     1834.25    169.47 o 
   7   1  -6     2075.51     2133.45    174.39 o 
   7   1  -6     2075.51     2353.16    179.98 o 
   5  -1  -6    10758.01    10478.72    713.01 o 
  -5  -1   6    10758.01     9649.45    764.90 o 
  -5  -1   6    10758.01    10690.22    742.90 o 
   5  -1  -6    10758.01    11060.69    757.02 o 
  -5  -1   6    10758.01    10516.82    757.68 o 
  -5   1   6    10758.01    10411.72    757.68 o 
   5   1  -6    10758.00    10308.27    758.00 o 
  -5   1   6    10758.01    10531.59    763.26 o 
   5   1  -6    10758.01    10088.88    707.10 o 
   5   1  -6    10758.01    10946.07    765.89 o 
   3  -1  -6     9947.03     8583.71    613.83 o 
  -3  -1   6     9947.04     8638.55    616.78 o 
   3  -1  -6     9947.03     8697.01    580.65 o 
  -3  -1   6     9947.04     8711.46    606.27 o 
  -3  -1   6     9947.04     8097.97    621.71 o 
   3   1  -6     9947.04     8450.37    621.38 o 
   3   1  -6     9947.04     8292.07    574.09 o 
  -3   1   6     9947.03     8902.94    620.72 o 
  -3   1   6     9947.03     8384.03    615.47 o 
   3   1  -6     9947.04     8076.95    617.11 o 
   1  -1  -6     1063.80     1211.89    110.35 o 
  -1  -1   6     1063.79     1091.03    110.68 o 
  -1  -1   6     1063.79     1186.93    111.66 o 
   1  -1  -6     1063.80     1478.24    116.26 o 
  -1   1   6     1063.80     1093.33    112.65 o 
   1   1  -6     1063.79     1168.54    110.02 o 
   1   1  -6     1063.79     1256.88     96.89 o 
   1   1  -6     1063.79     1288.41    112.98 o 
  -1   1   6     1063.80     1119.27     93.93 o 
   1  -1   6    29481.75    29786.81   2082.54 o 
   1  -1   6    29481.75    28791.35   2144.61 o 
  -1  -1  -6    29481.72    31306.43   2122.94 o 
  -1  -1  -6    29481.72    30682.75   1997.15 o 
   1  -1   6    29481.75    29088.90   2123.59 o 
   1   1   6    29481.72    30576.34   2144.28 o 
  -1   1  -6    29481.75    27548.92   2123.27 o 
  -1   1  -6    29481.75    29708.64   2145.27 o 
   1   1   6    29481.72    29259.03   2123.27 o 
   3  -1   6     3280.58     5131.64    339.92 o 
  -3  -1  -6     3280.59     4312.54    335.32 o 
   3  -1   6     3280.58     3935.51    332.69 o 
  -3  -1  -6     3280.59     4228.14    323.17 o 
   3   1   6     3280.59     4315.50    339.59 o 
  -3   1  -6     3280.58     4973.66    337.62 o 
  -5  -1  -6      962.38     1453.61    130.06 o 
  -5  -1  -6      962.38     1486.12    130.38 o 
 -11  -1  -6     5709.42     6267.66    467.02 o 
  11  -1   6     5709.43     6080.45    473.92 o 
  11   1   6     5709.42     6390.49    483.11 o 
 -11   1  -6     5709.43     6075.20    470.30 o 
 -13   1  -6      334.67      841.75    119.88 o 
 -13   1  -6      334.67      810.55    120.20 o 
  13   1   6      334.67      952.76    129.40 o 
 -19  -1  -6     6000.67     5408.17    393.78 o 
  19  -1   6     6000.68     5377.30    507.74 o 
  19  -1   6     6000.68     4990.41    444.69 o 
 -19  -1  -6     6000.67     5858.77    501.83 o 
 -19  -1  -6     6000.67     5477.14    437.13 o 
 -25   1   7     4763.39      597.40    105.10 o 
  19   1   6     6000.67     5705.07    482.46 o 
  21  -1   6      106.79      202.31    129.07 o 
 -21  -1  -6      106.79      132.36     65.03 o 
 -21  -1  -6      106.79       31.86     77.84 o 
  21   1   6      106.79      200.01     92.29 o 
 -21   1  -6      106.79      110.35     65.36 o 
 -23  -1  -6     1684.49     1792.54    202.64 o 
 -23  -1  -6     1684.49     1519.62    162.57 o 
  23   1   6     1684.49     1575.12    178.99 o 
 -23   1  -6     1684.49     1545.57    155.34 o 
  25  -1   6      536.39      840.11    158.96 o 
 -25  -1  -6      536.39      629.92    103.78 o 
 -25   1  -6      536.39      492.97     80.46 o 
 -25   1  -6      536.39      604.96    116.26 o 
  25   1   6      536.39      504.13    104.44 o 
  27  -1   6     2176.57     2182.38    247.63 o 
 -27  -1  -6     2176.57     1934.42    214.79 o 
 -27   1  -6     2176.57     1941.32    227.93 o 
  27   1   6     2176.57     1754.12    189.50 o 
  27   1   6     2176.57     2004.70    263.73 o 
  29  -1   6      311.21      802.67    134.98 o 
  29  -1   6      311.21      323.50     84.41 o 
 -29   1  -6      311.21      913.35    123.49 o 
  29   1   6      311.21     1314.03    161.26 o 
 -31  -1  -6      697.01      691.01     86.05 o 
  31  -1   6      697.01      675.57     75.54 o 
  31   1   6      697.01      705.46    125.13 o 
 -31   1  -6      697.01      674.91    101.81 o 
 -30  -2   6       11.19       75.87     59.12 o 
  28  -2  -6       17.18      -44.67     75.54 o 
 -28  -2   6       17.18       14.12     52.22 o 
 -26  -2   6       11.47      123.49     72.91 o 
 -26   2   6       11.47      275.22     79.81 o 
 -24  -2   6     1437.49     1373.47    163.23 o 
 -24  -2   6     1437.49     1564.62    149.10 o 
 -18  -2  -6     1782.70     2299.30    262.41 o 
 -16   2  -6     2518.60     2306.20    201.00 o 
 -22  -2   6     2182.46     2398.16    218.73 o 
  22  -2  -6     2182.46     2338.38    229.90 o 
  22  -2  -6     2182.46     2386.01    223.66 o 
 -22  -2   6     2182.46     2433.96    199.35 o 
 -16  -2  -6     2518.59     2326.23    247.30 o 
  16  -2   6     2518.60     1846.08    213.80 o 
 -22   2   6     2182.46     2132.46    212.16 o 
  22   2  -6     2182.46     2070.39    224.64 o 
  14   2   6     7227.53     5146.09    548.47 o 
  14  -2   6     7227.53     6789.20    592.48 o 
 -14  -2  -6     7227.53     6975.74    647.65 o 
 -14  -2  -6     7227.53     5457.10    451.26 o 
  14  -2   6     7227.53     7721.92    669.66 o 
  14  -2   6     7227.53     6227.59    583.94 o 
  20   2  -6     4532.33     5793.74    412.50 o 
  20   2  -6     4532.33     4189.06    380.97 o 
 -20   2   6     4532.34     5430.50    388.85 o 
 -20   2   6     4532.34     4493.83    407.58 o 
 -12   2  -6     4569.45     4468.22    409.22 o 
  18   2  -6     5469.71     4993.04    442.39 o 
 -18   2   6     5469.72     5352.67    442.06 o 
  18   2  -6     5469.71     5463.02    415.79 o 
 -18   2   6     5469.72     5027.85    407.25 o 
  12  -2   6     4569.44     4516.50    440.75 o 
 -12  -2  -6     4569.45     4591.05    485.08 o 
 -12  -2  -6     4569.45     5260.05    344.85 o 
  16  -2  -6      149.87      157.32     74.55 o 
 -16  -2   6      149.87      208.22     60.43 o 
 -16   2   6      149.87      153.37     74.55 o 
  16   2  -6      149.87      156.33     69.30 o 
  10  -2   6     1038.02      930.43    142.86 o 
 -10  -2  -6     1038.02      904.81    130.06 o 
 -14  -2   6      138.94      333.35     70.61 o 
  14  -2  -6      138.94      250.59     75.21 o 
 -14  -2   6      138.94      260.44     52.22 o 
  -8   2  -6      364.18      331.71    102.47 o 
  14   2  -6      138.94      279.16     68.97 o 
 -14   2   6      138.94      388.85     87.69 o 
  -8  -2  -6      364.18      302.48     80.14 o 
  -6   2  -6     3419.25     3783.78    309.05 o 
 -12  -2   6     4397.24     4113.19    324.48 o 
  12  -2  -6     4397.25     4228.14    330.07 o 
  -6  -2  -6     3419.25     3621.54    273.58 o 
 -12   2   6     4397.25     4373.63    334.01 o 
  12   2  -6     4397.24     4434.72    333.68 o 
 -10  -2   6      702.87      841.10    113.31 o 
 -10  -2   6      702.87      818.76     92.62 o 
   4   2   6     7058.96     7497.61    559.64 o 
  10   2  -6      702.87      855.87    107.72 o 
 -10   2   6      702.87     1339.97    114.62 o 
  -8  -2   6    14943.73    14929.53   1045.38 o 
   8  -2  -6    14943.73    14007.97    983.96 o 
  -8  -2   6    14943.73    14199.77   1026.98 o 
   8  -2  -6    14943.73    14638.54   1043.08 o 
   8   2  -6    14943.73    14785.02   1055.89 o 
  -8   2   6    14943.73    15107.86   1054.57 o 
   8   2  -6    14943.73    13565.91   1045.38 o 
   6  -2  -6     1372.59     1536.37    133.67 o 
  -6  -2   6     1372.59     1656.25    144.18 o 
   6  -2  -6     1372.59     1641.14    139.25 o 
  -6  -2   6     1372.59     1754.77    146.81 o 
   6   2  -6     1372.59     1354.42    140.89 o 
  -6   2   6     1372.59     1717.66    140.24 o 
   6   2  -6     1372.59     1809.62    142.86 o 
   4  -2  -6     7517.57     7692.03    496.25 o 
   4  -2  -6     7517.57     6941.91    517.27 o 
   4  -2  -6     7517.57     7326.17    516.94 o 
  -4  -2   6     7517.58     7418.46    522.20 o 
  -4  -2   6     7517.58     7895.99    517.93 o 
   4   2  -6     7517.58     6837.47    525.48 o 
   4   2  -6     7517.58     6414.13    521.87 o 
  -4   2   6     7517.57     7424.70    524.17 o 
  -4   2   6     7517.57     6318.23    523.18 o 
   2  -2  -6     2725.15     2196.50    183.26 o 
  -2  -2   6     2725.14     2758.11    192.79 o 
   2  -2  -6     2725.15     2420.49    185.56 o 
  -2  -2   6     2725.14     2836.93    203.62 o 
   2  -2  -6     2725.15     2335.76    184.57 o 
   2   2  -6     2725.14     2382.72    193.77 o 
  -2   2   6     2725.15     2159.06    190.16 o 
   2   2  -6     2725.14     2433.30    193.44 o 
   0  -2   6    17127.82    17385.16   1168.54 o 
   0  -2  -6    17127.80    15893.78   1182.99 o 
   0  -2  -6    17127.80    17788.47   1184.30 o 
   0  -2  -6    17127.80    16813.37   1089.71 o 
   0  -2  -6    17127.80    16938.17   1118.61 o 
   0  -2   6    17127.82    17260.03   1187.91 o 
   0   2  -6    17127.82    14692.08   1186.93 o 
   0   2  -6    17127.82    14474.00   1108.76 o 
   0   2   6    17127.80    15757.16   1196.78 o 
   0   2  -6    17127.82    17952.35   1200.39 o 
  -2  -2  -6     2773.53     3323.66    221.36 o 
  -2  -2  -6     2773.53     2514.75    221.36 o 
  -4  -2  -6     6557.01     6228.25    458.48 o 
 -10   2  -6      930.99      886.09    117.58 o 
  10   2   6      930.99      857.19    122.17 o 
  20  -2  -6     7382.34     6643.70    572.44 o 
  18   2   6      756.12      627.95    153.70 o 
 -20  -2  -6     3254.45     2990.31    269.64 o 
 -20  -2  -6     3254.45     2838.57    247.96 o 
 -20  -2  -6     3254.45     3009.68    269.31 o 
  20  -2   6     3254.45     3119.38    305.76 o 
  20  -2   6     3254.45     2803.10    281.46 o 
 -20  -2  -6     3254.45     3235.97    294.27 o 
  20  -2   6     3254.45     3016.25    317.26 o 
 -26   2   7     5088.54     2982.75    269.64 o 
  20   2   6     3254.45     3337.78    295.25 o 
 -20   2  -6     3254.45     3269.80    283.10 o 
  22  -2   6      100.76      246.98     93.93 o 
 -22  -2  -6      100.76      153.37     68.31 o 
 -22   2  -6      100.76      245.33     72.91 o 
  22   2   6      100.76      112.98    100.50 o 
 -24  -2  -6       82.76      153.37     59.44 o 
  24   2   6       82.76      117.25     93.60 o 
 -24   2  -6       82.76      107.39     63.71 o 
 -26  -2  -6       46.78       86.05     33.50 o 
 -26  -2  -6       46.78       92.62     49.26 o 
 -26   2  -6       46.78       28.57     48.61 o 
  26   2   6       46.78      158.63     85.06 o 
  28  -2   6       29.93      146.15     69.63 o 
 -28  -2  -6       29.93       62.07     60.43 o 
  28   2   6       29.93       12.15     63.71 o 
 -28   2  -6       29.93       78.82     44.67 o 
 -28   2  -6       29.93      107.39     81.12 o 
 -30  -2  -6      159.20      149.10     44.34 o 
  30  -2   6      159.20      177.02     58.79 o 
  30   2   6      159.20      108.05     47.62 o 
 -30   2  -6      159.20      281.46     73.57 o 
 -31  -3   6       95.68      124.47     45.98 o 
 -29  -3   6     5917.83     5521.80    483.77 o 
  29  -3  -6     5917.83     5312.93    476.87 o 
 -23  -3  -6     4873.11     4705.34    406.26 o 
  23  -3   6     4873.11     4190.70    327.77 o 
 -27  -3   6      811.50      938.31    126.77 o 
 -21  -3  -6     4533.36     4484.64    409.87 o 
  21  -3   6     4533.37     4342.43    334.66 o 
 -25  -3   6     2292.24     2575.18    265.70 o 
 -25   3   6     2292.24     2929.22    258.14 o 
  19  -3   6     3356.26     3758.82    309.70 o 
 -19  -3  -6     3356.26     4063.93    377.36 o 
 -17   3  -6     2857.38     2343.97    265.04 o 
 -15   3  -6      672.98      621.05     91.30 o 
  15   3   6      672.98      325.47     61.42 o 
 -15  -3  -6      672.98      289.67     60.10 o 
  15  -3   6      672.98      621.71    108.38 o 
 -15  -3  -6      672.98      670.64    112.65 o 
  15  -3   6      672.98      706.77    107.72 o 
 -21   3   6      782.53      784.28    104.44 o 
  21   3  -6      782.53      828.62    142.21 o 
  13   3   6     2685.14     2067.10    226.28 o 
 -13   3  -6     2685.15     2443.48    227.60 o 
  13  -3   6     2685.15     2675.68    197.71 o 
 -13  -3  -6     2685.14     2321.63    201.32 o 
  13  -3   6     2685.15     2517.05    248.62 o 
  13  -3   6     2685.15     2640.86    245.00 o 
  19   3  -6     1750.23     2085.17    185.23 o 
 -19   3   6     1750.22     1979.74    195.41 o 
  19   3  -6     1750.23     1665.11    185.23 o 
 -19   3   6     1750.22     1713.72    178.01 o 
 -11  -3  -6     2138.42     2077.61    223.66 o 
  11  -3   6     2138.42     2007.33    218.40 o 
 -11  -3  -6     2138.42     1998.79    175.71 o 
  11  -3   6     2138.42     2025.40    205.59 o 
  11  -3   6     2138.42     1929.82    172.42 o 
  11  -3   6     2138.42     2054.30    208.55 o 
  17   3  -6     1453.39     1195.79    154.69 o 
 -17   3   6     1453.39     1487.11    147.46 o 
  17   3  -6     1453.39     1394.16    136.95 o 
 -17   3   6     1453.39     1180.36    129.07 o 
  -9   3  -6     1114.56     1941.32    179.32 o 
  15   3  -6      431.83      461.44     94.26 o 
 -15   3   6      431.83      570.15     99.18 o 
   9  -3   6     1114.56     1679.56    176.36 o 
  -9  -3  -6     1114.56     2027.04    180.63 o 
   9  -3   6     1114.56     1558.70    172.75 o 
   9  -3   6     1114.56     1502.21    163.23 o 
  -7   3  -6      432.86      357.00    114.95 o 
   7   3   6      432.86      496.91    123.82 o 
  13  -3  -6      218.21      160.93     66.34 o 
 -13   3   6      218.21      101.81     67.98 o 
  13   3  -6      218.21       87.03     65.68 o 
  -7  -3  -6      432.86      352.40     81.45 o 
  -5   3  -6     8770.43     8772.55    687.39 o 
   5   3   6     8770.42    10394.31    691.01 o 
  11   3  -6     2773.08     4590.06    315.94 o 
 -11   3   6     2773.08     3482.94    313.65 o 
  -5  -3  -6     8770.42     8663.84    627.29 o 
   3   3   6    30002.01    31192.46   2260.22 o 
   7   3  -6    17950.12    18725.79   1304.50 o 
   1  -3  -6    15659.91    14865.82   1016.15 o 
  -1  -3   6    15659.93    13418.45    937.98 o 
   5   3  -6     1472.75     1822.10    162.24 o 
  -5   3   6     1472.75     2206.03    160.60 o 
  -3  -3   6    55302.70    52492.77   3449.12 o 
   3   3  -6    32262.44    42913.61   3005.09 o 
  -3   3   6    32262.42    40203.45   2999.17 o 
   5  -3  -6    11905.17    12746.16    916.96 o 
   1  -3   6      861.15      854.89     76.19 o 
  -1  -3  -6      861.15      936.67     76.52 o 
   7  -3  -6    18565.11    20224.06   1451.31 o 
  -3  -3  -6    25233.28    28269.15   2024.41 o 
   9  -3  -6    24697.85    27979.81   2006.35 o 
  15  -3  -6     1007.55     1409.93    187.86 o 
 -17  -3   6     2239.30     2093.38    211.18 o 
  17  -3  -6     2239.30     2174.17    214.46 o 
 -17  -3   6     2239.30     1930.15    226.28 o 
  11   3   6     1100.48     1277.24    158.63 o 
 -11   3  -6     1100.48     1222.40    143.19 o 
  11   3   6     1100.48     1004.98    115.28 o 
  19  -3  -6     2775.18     2530.84    248.95 o 
  21  -3  -6      864.04      744.87    122.17 o 
 -17  -3  -6     2845.81     3134.16    273.58 o 
 -17  -3  -6     2845.81     3058.95    276.86 o 
  17  -3   6     2845.81     3067.16    281.79 o 
 -17  -3  -6     2845.80     2594.88    250.59 o 
  17  -3   6     2845.81     2630.68    270.95 o 
 -17  -3  -6     2845.80     2959.76    258.14 o 
 -17  -3  -6     2845.80     2878.64    247.63 o 
  17  -3   6     2845.81     3008.70    283.10 o 
 -25   3   7     1759.04      574.41     97.21 o 
  21   3   6     3953.82     3721.05    349.77 o 
 -21   3  -6     3953.83     3896.76    339.92 o 
  23   3   6      646.88      914.66    129.40 o 
 -23   3  -6      646.89      892.00    118.89 o 
 -25  -3  -6     3019.91     3035.63    283.10 o 
  25  -3   6     3019.91     2938.09    292.63 o 
  25   3   6     3019.91     3116.75    283.76 o 
 -25   3  -6     3019.91     3044.83    269.64 o 
 -27  -3  -6     1997.11     1988.28    202.97 o 
  27  -3   6     1997.11     2240.51    171.11 o 
 -27  -3  -6     1997.11     1988.94    191.14 o 
 -27   3  -6     1997.11     2071.70    185.23 o 
  27   3   6     1997.11     1906.18    197.05 o 
 -29  -3  -6       69.07       69.30     37.77 o 
  29  -3   6       69.07       67.66     42.04 o 
 -29   3  -6       69.07       73.57     34.16 o 
  29   3   6       69.07       45.32     52.55 o 
 -30  -4   6     2766.25     2308.17    216.43 o 
  24  -4   6     2303.64     1887.79    157.64 o 
 -28  -4   6        2.69      -54.85     61.74 o 
  28  -4  -6        2.69       42.37     81.45 o 
 -22  -4  -6      519.56      520.88    111.01 o 
  22  -4   6      519.56      318.57    124.14 o 
 -20  -4  -6       53.71       82.43    118.89 o 
  20  -4   6       53.71      149.43    135.31 o 
 -18   4  -6     2109.31     1585.31    156.99 o 
 -16   4  -6     4450.52     4667.90    383.27 o 
 -22   4   6     4996.31     4946.73    428.92 o 
 -16  -4  -6     4450.53     4123.04    397.07 o 
 -16  -4  -6     4450.53     4652.79    406.59 o 
  16  -4   6     4450.52     4519.12    322.84 o 
  16  -4   6     4450.52     4011.38    410.53 o 
  14   4   6     2730.77     2461.87    250.59 o 
 -14   4  -6     2730.77     3050.74    254.53 o 
 -20   4   6     3241.74     2924.95    261.43 o 
  14  -4   6     2730.77     2920.35    271.94 o 
 -14  -4  -6     2730.77     2632.32    268.32 o 
 -14  -4  -6     2730.77     2848.76    225.63 o 
  14  -4   6     2730.77     2807.37    274.56 o 
  14  -4   6     2730.77     2636.26    214.79 o 
 -12   4  -6     2926.86     3161.42    269.64 o 
  12  -4   6     2926.86     2817.88    233.84 o 
  12  -4   6     2926.86     2969.94    283.10 o 
 -12  -4  -6     2926.85     3140.07    254.53 o 
  12  -4   6     2926.86     2791.28    284.74 o 
 -12  -4  -6     2926.85     2992.28    301.17 o 
  12  -4   6     2926.86     2938.74    282.45 o 
 -12  -4  -6     2926.85     2855.32    283.76 o 
 -10   4  -6     1852.73     2264.49    208.22 o 
 -10   4  -6     1852.73     1925.88    194.43 o 
  16   4  -6     1847.99     1968.91    184.57 o 
 -16   4   6     1847.99     2021.45    191.47 o 
  16   4  -6     1847.99     2027.37    196.73 o 
 -10  -4  -6     1852.73     2200.12    226.61 o 
  10  -4   6     1852.73     2110.46    172.09 o 
  10  -4   6     1852.73     1954.78    220.70 o 
 -10  -4  -6     1852.73     2166.95    186.22 o 
  10  -4   6     1852.73     2087.80    208.22 o 
 -10  -4  -6     1852.73     1460.50    177.68 o 
  -8   4  -6     1053.85     1215.50    152.39 o 
   8   4   6     1053.85     1413.54    159.61 o 
  -8   4  -6     1053.85      710.05    114.95 o 
   8  -4   6     1053.85     1241.77    136.30 o 
  -8  -4  -6     1053.85      899.56    145.49 o 
   8  -4   6     1053.85      757.68    144.84 o 
  -8  -4  -6     1053.85     1192.84    125.13 o 
 -14   4   6       85.37       61.09     70.94 o 
  14   4  -6       85.37      173.08     60.10 o 
  14   4  -6       85.37      218.07     87.03 o 
  -6   4  -6     1820.11     2000.11    170.45 o 
   6   4   6     1820.11     2164.32    182.93 o 
  -6  -4  -6     1820.11     2021.45    166.84 o 
  -6  -4  -6     1820.11     1380.37    160.27 o 
   6  -4   6     1820.11     1366.90    183.92 o 
   6  -4   6     1820.11     1760.68    175.38 o 
 -12   4   6     1274.98     1430.95    137.28 o 
   4   4   6     4823.45     5691.60    434.83 o 
  -4  -4   6     1148.99     1130.44    107.07 o 
  -8  -4   6    20089.09    19695.96   1312.06 o 
 -10  -4   6     6060.85     6876.88    555.37 o 
 -10  -4   6     6060.85     5470.24    432.21 o 
 -12  -4   6     1924.56     1719.30    201.98 o 
  12  -4  -6     1924.56     1643.11    186.55 o 
 -14  -4   6      794.44      776.72    124.47 o 
  14  -4  -6      794.44      742.24    130.71 o 
  16  -4  -6     2228.62     2103.89    180.31 o 
  18  -4  -6     2752.03     2968.30    281.79 o 
  18  -4  -6     2752.03     2475.99    210.19 o 
 -18  -4   6     2752.04     2945.31    285.40 o 
 -20   4   7      583.92      222.34     86.38 o 
  20  -4  -6     3538.60     3453.39    323.83 o 
 -20  -4   6     3538.60     2945.31    280.47 o 
  22  -4  -6     5626.48     4712.89    359.63 o 
  22  -4  -6     5626.48     5688.64    477.53 o 
 -18  -4  -6     1913.89     1766.60    184.57 o 
 -18  -4  -6     1913.89     1868.41    181.95 o 
  18  -4   6     1913.89     1891.73    197.05 o 
  20   4   6       12.31       26.60     89.33 o 
 -20   4  -6       12.31       41.05     67.98 o 
 -22   4  -6      517.64      534.02     83.75 o 
  22   4   6      517.64      521.21    110.02 o 
  24   4   6      328.12      609.56     99.84 o 
 -24   4  -6      328.12      633.20     93.27 o 
  26  -4   6      102.91       94.91     65.03 o 
  26  -4   6      102.91       96.23     59.77 o 
 -26  -4  -6      102.91      153.05     57.47 o 
  26   4   6      102.91       83.09     71.27 o 
 -26   4  -6      102.91       89.66     49.92 o 
  28  -4   6      294.14      554.05     63.39 o 
 -28  -4  -6      294.14      356.34     58.79 o 
 -28   4  -6      294.14      339.92     53.86 o 
  28   4   6      294.14      326.13     68.31 o 
 -29  -5   6     3615.78     3388.69    306.75 o 
  23  -5   6     3642.74     3216.92    236.14 o 
  27  -5  -6      572.41      635.50     97.54 o 
 -27  -5   6      572.41      726.15     95.57 o 
  21  -5   6      575.41      611.53    130.38 o 
 -21  -5  -6      575.41      702.83    111.66 o 
 -19  -5  -6      180.91      177.68    118.89 o 
  19  -5   6      180.91      234.82    133.01 o 
 -17   5  -6     4009.26     4080.35    403.96 o 
  17  -5   6     4009.26     4819.96    340.58 o 
 -17  -5  -6     4009.27     5174.33    428.92 o 
 -15   5  -6     2094.36     2020.80    202.64 o 
  15   5   6     2094.36     1793.53    191.14 o 
  15  -5   6     2094.36     2099.95    201.98 o 
 -15  -5  -6     2094.36     2131.15    216.10 o 
 -13   5  -6      317.08      426.62     94.91 o 
  13  -5   6      317.08      539.60    103.13 o 
  13  -5   6      317.08      571.13    114.62 o 
 -13  -5  -6      317.08      252.56     56.49 o 
 -13  -5  -6      317.08      513.98    159.29 o 
 -13  -5  -6      317.08      593.46    132.36 o 
 -13  -5  -6      317.08      210.52     95.24 o 
 -11   5  -6     2117.99     2047.07    201.65 o 
  11  -5   6     2117.99     2150.52    197.38 o 
 -11  -5  -6     2117.99     1961.02    248.62 o 
 -11  -5  -6     2117.99     2042.14    214.46 o 
  11  -5   6     2117.99     2017.84    238.44 o 
  11  -5   6     2117.99     2199.79    218.07 o 
 -11  -5  -6     2117.99     1882.53    186.22 o 
  -9   5  -6     2085.71     1951.17    201.00 o 
  -9   5  -6     2085.71     1614.54    206.58 o 
   9   5   6     2085.72     1901.91    215.45 o 
   9  -5   6     2085.71     2699.65    187.53 o 
  -9  -5  -6     2085.72     1662.81    181.95 o 
  -9  -5  -6     2085.72     2899.00    246.32 o 
   9  -5   6     2085.71     1624.72    220.04 o 
   9  -5   6     2085.71     2714.76    219.06 o 
  -7   5  -6     4406.40     3929.60    350.10 o 
   7   5   6     4406.40     4102.35    347.80 o 
   7  -5   6     4406.40     4658.70    402.98 o 
  -7  -5  -6     4406.40     3547.97    317.26 o 
   7  -5   6     4406.40     4434.72    381.96 o 
  -7  -5  -6     4406.40     5447.58    414.80 o 
   7  -5   6     4406.40     4848.53    403.96 o 
   7  -5   6     4406.40     4193.33    407.90 o 
  -5   5  -6     1073.21      593.13     96.56 o 
   5   5   6     1073.21      892.66    118.23 o 
  -5  -5  -6     1073.21      546.50     76.85 o 
   5  -5   6     1073.21     1201.05    120.53 o 
   5  -5   6     1073.21     1104.82    126.44 o 
   5  -5   6     1073.21     1122.88    148.12 o 
   9  -5  -6     2353.20     2590.29    255.19 o 
   3  -5   6     1680.67     2075.64    217.75 o 
   3  -5   6     1680.67     2009.96    205.92 o 
   7  -5  -6     2053.29     1693.36    171.11 o 
  -1  -5  -6     1679.39     1514.37    163.56 o 
  -1  -5  -6     1679.39     1720.95    184.90 o 
   1  -5  -6     3959.11     3388.36    325.14 o 
   1  -5  -6     3959.11     3394.27    354.04 o 
  -1  -5   6     3959.11     4458.04    344.85 o 
   3  -5  -6        5.40      182.93    157.64 o 
   3  -5  -6        5.40       74.88     77.84 o 
  -5   5   6     5396.39     4520.77    320.54 o 
   5  -5  -6     5396.39     4003.17    400.35 o 
  -7   5   6     2205.43     1523.23    135.97 o 
  -9   5   6     2353.29     2059.22    181.62 o 
 -11  -5   6     1199.85     1242.43    147.79 o 
  13  -5  -6     3653.16     4608.78    358.31 o 
  13  -5  -6     3653.16     2794.57    268.65 o 
  15  -5  -6     1531.25     2708.52    238.76 o 
 -15  -5   6     1531.25     2002.08    224.97 o 
  15  -5  -6     1531.25     1922.27    175.38 o 
  17  -5  -6     2516.30     2273.03    198.04 o 
 -17  -5   6     2516.30     2260.55    238.44 o 
 -19  -5   6      326.46      509.06    111.34 o 
  19  -5  -6      326.46      546.50    149.43 o 
  19  -5  -6      326.46      556.02    104.11 o 
 -21  -5   6     1895.72     1915.70    195.41 o 
  21   5   6      166.62      135.31     81.12 o 
 -21   5  -6      166.62      249.60     64.04 o 
 -23   5  -6     1060.53     1250.64    139.91 o 
  23   5   6     1060.53     1490.72    150.09 o 
  25  -5   6      954.66      989.54    121.52 o 
 -25  -5  -6      954.66     1087.09    116.92 o 
  25  -5   6      954.66     1153.76    108.05 o 
 -25  -5  -6      954.66     1223.38    111.01 o 
  25   5   6      954.66     1097.27    117.90 o 
 -25   5  -6      954.66     1028.95    109.04 o 
 -28  -6   6      815.48      715.31     87.36 o 
  26  -6  -6      301.19      278.50     74.55 o 
 -26  -6   6      301.19      380.97     61.42 o 
  20  -6   6      970.48     1097.92    118.23 o 
 -20  -6  -6      970.47      824.67    104.44 o 
 -16  -6  -6     1064.00      838.47    136.95 o 
 -14  -6  -6     5562.07     5661.71    521.21 o 
  14  -6   6     5562.08     5786.19    410.86 o 
 -12   6  -6     7803.91     7957.40    732.72 o 
  12  -6   6     7803.91     8070.38    783.95 o 
 -10  -6  -6     2414.53     2202.42    251.24 o 
  10  -6   6     2414.53     2028.35    223.33 o 
  10  -6   6     2414.53     2491.10    202.97 o 
  10  -6   6     2414.53     2195.85    231.87 o 
   8  -6   6     2885.81     2795.55    305.43 o 
   8  -6   6     2885.81     3464.22    299.52 o 
   8  -6   6     2885.81     2905.90    295.25 o 
  -8  -6  -6     2885.81     3106.57    295.91 o 
   6  -6   6      370.24      646.01    113.31 o 
   6  -6   6      370.24      538.62    121.85 o 
  -6  -6  -6      370.24      625.98    109.37 o 
   6  -6   6      370.24      411.19    122.50 o 
   4  -6   6     1673.13     2015.87    210.19 o 
   4  -6   6     1673.13     2052.65    211.51 o 
   4  -6   6     1673.13     2385.02    244.02 o 
  -2  -6  -6     2122.46     2318.02    242.71 o 
   2  -6   6     2122.47     2478.62    237.12 o 
   2  -6   6     2122.47     2422.46    258.14 o 
   0  -6  -6     2531.00     2516.39    195.41 o 
   0  -6   6     2531.00     1602.71    181.95 o 
   0  -6   6     2531.00     1667.41    187.53 o 
   2  -6  -6     6782.42     6770.47    609.88 o 
  -2  -6   6     6782.42     7287.09    573.76 o 
   4  -6  -6     5807.48     4143.08    388.85 o 
  -4  -6   6     5807.49     4717.16    390.50 o 
   6  -6  -6     3026.20     3567.68    373.42 o 
   8  -6  -6     2640.70      713.67    117.58 o 
  14  -6  -6     3857.12     3562.09    258.14 o 
  16  -6  -6     1899.07     1692.37    140.57 o 
 -18  -6   6    10594.36    11218.99    909.74 o 
 -20  -6   6     4882.39     5368.43    483.77 o 
 -22  -6   6     1021.15      314.30     59.77 o 
 -18  -6  -6     3852.31     3892.82    346.49 o 
  18  -6   6     3852.32     3690.18    349.44 o 
 -18  -6  -6     3852.31     3702.66    338.93 o 
 -18  -6  -6     3852.31     3867.86    342.22 o 
 -20   6  -6      755.38      743.23     91.30 o 
  22  -6   6        4.55       50.91     50.25 o 
 -22  -6  -6        4.55       67.33     37.44 o 
 -22  -6  -6        4.55       18.06     32.19 o 
  22  -6   6        4.55       67.00     51.23 o 
  22   6   6        4.55      -36.78     46.64 o 
 -22   6  -6        4.55       -0.33     39.08 o 
  23  -7  -6      148.89      142.21     69.30 o 
 -23  -7   6      148.89      209.21     60.76 o 
  17  -7   6      997.22      971.15    108.05 o 
  15  -7   6      563.03      406.26     96.23 o 
 -15  -7  -6      563.02      321.53     75.87 o 
  13  -7   6     1709.93     1561.33    134.33 o 
  11  -7   6      575.66      537.96    111.01 o 
 -11  -7  -6      575.65      407.25    107.07 o 
  -7  -7  -6     1092.21     1378.07    158.63 o 
   7  -7   6     1092.21     1511.74    169.80 o 
   5  -7   6      250.97      503.15    107.72 o 
  -1  -7  -6     2863.10     3150.25    288.36 o 
   1  -7  -6     2037.44     1222.40    133.01 o 
   3  -7  -6       67.30      155.34     93.60 o 
   5  -7  -6     2528.30     2595.87    239.75 o 
  13  -7  -6     1380.77     1433.90    124.80 o 
  15  -7  -6     2092.76     2285.51    174.72 o 
 -15  -7   6     2092.76     2187.97    223.00 o 
 -17  -7   6      798.61      584.60    131.37 o 
 -19  -7   6     2051.12     1954.46    194.10 o 
 -21  -7   6      515.98      180.96     76.52 o 
  10  -8   6      737.77      439.10     76.19 o 
  -8  -8  -6      659.25      411.84     80.14 o 
 -10  -8   5      118.77       18.39     58.46 o 
 -10  -8   6        1.20       18.39     58.46 o 
 -12  -8   6      885.29      871.31    115.28 o 
 -14  -8   6      618.84      584.92     95.57 o 
 -16  -8   6      801.33      592.81     75.54 o 
  22   0  -6     2059.39        0.00    149.10 o 
  22   0  -6     2059.39      -60.43     88.35 o 
 -18   0  -6      214.52      474.25     97.87 o 
 -29  -1  -7     2232.68     1587.60    154.69 o 
 -21   1  -7     1854.94     1792.54    168.81 o 
 -19   1  -7      651.44      640.10     93.60 o 
 -19  -1  -7      651.44      780.99    130.38 o 
 -19  -1  -7      651.44      533.69    122.83 o 
  19  -1   7      651.44      633.20    161.58 o 
  17   1   7     1204.79     1264.11    149.10 o 
 -17   1  -7     1204.78     1226.01    134.98 o 
  17  -1   7     1204.78     1247.36    157.97 o 
  17  -1   7     1204.78     1025.67    188.84 o 
 -17  -1  -7     1204.79     1373.80    169.80 o 
 -17  -1  -7     1204.79     1329.46    160.27 o 
  15   1   7      513.32      583.61    103.13 o 
 -15   1  -7      513.31      672.61     94.59 o 
  15   1   7      513.32      427.61    138.92 o 
 -15  -1  -7      513.32      673.60    100.17 o 
 -15  -1  -7      513.32      799.39    144.84 o 
 -15  -1  -7      513.32      577.70    100.50 o 
  15  -1   7      513.31      611.53    117.58 o 
 -15  -1  -7      513.32      657.18     88.35 o 
  15  -1   7      513.31      539.27    114.62 o 
  15  -1   7      513.31      784.93    156.99 o 
  13   1   7     1121.23     1097.27    122.17 o 
 -13   1  -7     1121.22     1067.05    116.26 o 
  13   1   7     1121.23      892.33    151.08 o 
 -13  -1  -7     1121.23     1053.91    118.56 o 
  13  -1   7     1121.22      991.84    163.88 o 
 -13  -1  -7     1121.23      980.68    101.81 o 
 -13  -1  -7     1121.23     1007.94    117.90 o 
 -11   1  -7     1804.78     1908.48    188.52 o 
 -11   1  -7     1804.78     2009.96    194.10 o 
  11  -1   7     1804.78     2186.65    206.25 o 
 -11  -1  -7     1804.78     1945.59    159.94 o 
  -9   1  -7    29295.18    31289.68   2222.45 o 
   9   1   7    29295.12    31570.15   2223.76 o 
  -9   1  -7    29295.18    29232.10   2198.80 o 
  -9  -1  -7    29295.12    31183.60   2197.49 o 
  -9  -1  -7    29295.12    28962.79   2015.54 o 
   9  -1   7    29295.18    30967.82   2203.40 o 
   7   1   7    15895.38    16496.12   1134.71 o 
  -7   1  -7    15895.43    15243.17   1129.12 o 
  -7  -1  -7    15895.38    16333.87   1024.69 o 
   5   1   7    10764.16    11115.21    811.21 o 
  -5   1  -7    10764.22     8866.81    805.63 o 
  -5  -1  -7    10764.16    12226.59    763.92 o 
   5  -1   7    10764.22    10659.68    817.78 o 
  -5  -1  -7    10764.16    10961.50    806.28 o 
  -5  -1  -7    10764.16    12186.86    742.90 o 
   3   1   7    41772.39    41379.87   2926.92 o 
  19  -1  -7      821.08      791.18    137.61 o 
 -21   1   7      625.93      136.62     65.03 o 
 -21  -1   7      625.92      383.93     57.15 o 
  21  -1  -7      625.93      407.58     96.89 o 
  21  -1  -7      625.93      420.71     65.68 o 
 -21  -1   7      625.92      831.90    129.40 o 
  23  -1  -7     1675.91      953.42    134.00 o 
 -25   1   7     4763.39      597.40    105.10 o 
  25   1  -7      478.00      608.57    111.01 o 
  25   1  -6        3.59      608.57    111.01 o 
 -29  -1   7     3747.88     3368.65    303.79 o 
 -28  -2  -7      458.21      374.73     58.46 o 
 -26  -2  -7      732.45      788.55     99.18 o 
  26  -2   7      732.45      853.25    101.48 o 
 -24  -2  -7      898.40      914.99    131.04 o 
  20   2   7     2225.72     2250.04    225.30 o 
 -20   2  -7     2225.72     2469.75    213.15 o 
  20  -2   7     2225.72     2179.10    235.81 o 
 -20  -2  -7     2225.72     2049.37    206.91 o 
 -18   2  -7     5642.77     5867.31    482.78 o 
  18   2   7     5642.75     5587.49    488.70 o 
  18   2   7     5642.75     5348.07    463.74 o 
 -18  -2  -7     5642.75     5375.98    441.73 o 
  18  -2   7     5642.77     6400.67    479.50 o 
 -18  -2  -7     5642.75     5697.18    418.08 o 
  18  -2   7     5642.77     5538.55    461.44 o 
 -18  -2  -7     5642.75     5543.15    566.20 o 
 -18  -2  -7     5642.75     5324.09    402.65 o 
  16   2   7      159.50      150.42    136.62 o 
  16   2   7      159.50       97.54     86.05 o 
 -16   2  -7      159.50      231.21     80.46 o 
 -16  -2  -7      159.50      218.07     75.54 o 
  16  -2   7      159.50      134.00    103.13 o 
 -16  -2  -7      159.50      124.47    115.28 o 
  16  -2   7      159.50       89.33     99.84 o 
 -16  -2  -7      159.50      313.32     97.21 o 
 -16  -2  -7      159.50      339.26    123.49 o 
 -16  -2  -7      159.50      178.33    105.42 o 
  16  -2   7      159.50      136.62    123.49 o 
  14   2   7     4631.39     4449.17    402.65 o 
  14   2   7     4631.39     4853.46    388.20 o 
 -14   2  -7     4631.42     4345.39    399.36 o 
 -14   2  -7     4631.42     4644.58    377.69 o 
 -14  -2  -7     4631.39     4467.89    422.35 o 
 -14  -2  -7     4631.39     5048.54    371.12 o 
  14  -2   7     4631.42     4264.92    423.67 o 
 -14  -2  -7     4631.39     5077.45    358.97 o 
 -14  -2  -7     4631.39     5069.89    343.53 o 
 -14  -2  -7     4631.39     4190.37    468.66 o 
 -14  -2  -7     4631.39     4501.06    418.41 o 
  14  -2   7     4631.42     4491.86    490.34 o 
  14  -2   7     4631.42     5649.89    383.60 o 
  14  -2   7     4631.42     4782.85    429.25 o 
 -12   2  -7     4246.70     4393.67    349.44 o 
 -12  -2  -7     4246.71     4493.51    340.90 o 
  12  -2   7     4246.70     4066.55    451.58 o 
 -12  -2  -7     4246.71     4117.46    434.83 o 
  12  -2   7     4246.70     4621.26    347.47 o 
 -12  -2  -7     4246.71     4596.63    331.05 o 
  10   2   7     1518.07     1679.89    177.02 o 
 -10  -2  -7     1518.07     1669.71    154.36 o 
  10  -2   7     1518.07     1457.88    179.65 o 
 -10  -2  -7     1518.07     1621.76    159.29 o 
 -10  -2  -7     1518.07     1429.30    140.24 o 
  10  -2   7     1518.07     1650.99    156.00 o 
   8   2   7     6213.15     7699.59    521.87 o 
   8  -2   7     6213.15     7450.31    505.12 o 
   8  -2   7     6213.15     7142.91    514.31 o 
  -6  -2  -7     4652.88     5274.83    384.26 o 
   6  -2   7     4652.89     5020.63    391.48 o 
   6  -2   7     4652.89     5263.01    390.83 o 
  -6  -2  -7     4652.88     5144.12    370.13 o 
  -4  -2  -7     8643.14     7799.10    555.69 o 
   2   2   7    35623.46    39883.57   2753.51 o 
  -2   2  -7    35623.54    36212.76   2753.18 o 
  14  -2  -7     4741.30     4651.15    355.68 o 
  16  -2  -7     1533.13     1294.98    134.00 o 
  18  -2  -7     5904.21     5247.90    475.89 o 
  18  -2  -6     5469.72     5247.90    475.89 o 
  18  -2  -7     5904.21     5305.70    415.46 o 
 -20   2   7     3809.86     2540.69    268.32 o 
  20  -2  -7     3809.86     3773.93    311.02 o 
 -20  -2   7     3809.89     3849.14    358.31 o 
  20  -2  -7     3809.86     3418.24    286.39 o 
  22  -2  -7      149.89       99.84    108.71 o 
  22  -2  -7      149.89       91.30     76.52 o 
 -22  -2   7      149.89       47.29     33.83 o 
  24   2  -7     4269.94     4490.22    398.38 o 
  24   2  -6     1437.49     4490.22    398.38 o 
 -26   2   7     5088.54     2982.75    269.64 o 
  26  -2  -7     2764.38     2414.91    240.08 o 
 -26  -2   7     2764.38     2685.86    246.32 o 
 -28  -2   7      376.05      458.48     71.93 o 
 -30  -2   7      675.75      640.76     80.46 o 
 -27  -3  -7      267.73      248.95     52.22 o 
  27  -3   7      267.73      201.65     69.63 o 
 -25  -3  -7       64.22      107.07     80.14 o 
  25  -3   7       64.22      141.22     89.33 o 
  23  -3   7     1397.52     1433.90    155.34 o 
 -23  -3  -7     1397.52     1498.93    156.33 o 
 -21  -3  -7     1084.82     1420.11    151.40 o 
  21  -3   7     1084.81     1211.56    154.36 o 
 -19   3  -7      568.81      625.65     95.57 o 
  19   3   7      568.81      562.59    107.39 o 
  19  -3   7      568.81      680.50    125.13 o 
  19  -3   7      568.81      496.58     97.21 o 
  19  -3   7      568.81      422.35    179.98 o 
 -19  -3  -7      568.81      483.44     84.08 o 
 -19  -3  -7      568.81      363.89    113.31 o 
 -19  -3  -7      568.81      589.85    105.10 o 
 -17   3  -7     2586.47     2191.58    234.82 o 
  17   3   7     2586.47     2009.96    259.13 o 
  17   3   7     2586.47     2672.06    236.14 o 
 -17  -3  -7     2586.47     2812.63    261.10 o 
  17  -3   7     2586.47     2667.79    216.43 o 
  17  -3   7     2586.47     2480.92    251.90 o 
  17  -3   7     2586.47     2299.96    267.34 o 
 -17  -3  -7     2586.47     2141.00    195.41 o 
 -17  -3  -7     2586.47     2291.42    219.06 o 
 -17  -3  -7     2586.47     2386.66    221.69 o 
  17  -3   7     2586.47     2594.55    254.53 o 
 -15   3  -7       13.36       96.23    132.36 o 
  15   3   7       13.36       44.01    158.63 o 
  15   3   7       13.36       24.30     80.46 o 
 -15   3  -7       13.36       38.75     82.43 o 
  15  -3   7       13.36      -51.56    129.73 o 
 -15  -3  -7       13.36       46.31    109.04 o 
  15  -3   7       13.36       35.14     90.32 o 
 -15  -3  -7       13.36       85.06     69.95 o 
 -15  -3  -7       13.36      -33.83     87.69 o 
  15  -3   7       13.36       88.67     87.69 o 
  15  -3   7       13.36      -67.66    112.98 o 
 -15  -3  -7       13.36      -41.05    120.86 o 
 -15  -3  -7       13.36       68.64     69.95 o 
  15  -3   7       13.36      140.24    158.96 o 
  13   3   7     2575.11     2713.44    246.32 o 
 -13   3  -7     2575.11     2929.22    246.98 o 
 -13   3  -7     2575.11     2608.35    246.32 o 
  13   3   7     2575.11     2600.14    267.34 o 
  13  -3   7     2575.11     2596.53    264.38 o 
  13  -3   7     2575.11     2951.88    220.37 o 
 -13  -3  -7     2575.11     3158.13    263.40 o 
 -13  -3  -7     2575.11     2701.29    230.55 o 
  13  -3   7     2575.11     2457.60    248.29 o 
 -13  -3  -7     2575.11     2616.23    214.46 o 
 -11   3  -7      278.38      300.51     80.46 o 
  11   3   7      278.38      384.91     75.21 o 
 -11   3  -7      278.38      264.38    107.39 o 
  11   3   7      278.38      375.06    121.52 o 
 -11  -3  -7      278.38      297.22     83.75 o 
 -11  -3  -7      278.38      186.22    114.62 o 
  11  -3   7      278.38      215.12    137.28 o 
 -11  -3  -7      278.38      383.93    107.39 o 
 -11  -3  -7      278.38      326.78     98.53 o 
  11  -3   7      278.38      301.17    101.48 o 
  11  -3   7      278.38      329.41     75.21 o 
  11  -3   7      278.38      294.60     99.18 o 
  11  -3   7      278.38      509.39    115.61 o 
 -11  -3  -7      278.38      250.92     65.68 o 
 -11  -3  -7      278.38      315.62     70.61 o 
   9   3   7     3794.78     4090.86    321.53 o 
  -9   3  -7     3794.78     4120.74    316.60 o 
  -9  -3  -7     3794.78     3499.37    277.19 o 
   9  -3   7     3794.78     3952.59    316.93 o 
   9  -3   7     3794.78     4040.28    346.49 o 
   9  -3   7     3794.78     3778.20    304.45 o 
   9  -3   7     3794.78     3773.60    264.05 o 
  -9  -3  -7     3794.78     4012.36    295.91 o 
   9  -3   7     3794.78     3490.83    347.80 o 
  -9  -3  -7     3794.78     3518.09    289.01 o 
  -9  -3  -7     3794.78     3506.26    338.93 o 
   7   3   7     9483.35    11412.43    795.44 o 
  -7   3  -7     9483.38    10995.00    797.42 o 
  -7  -3  -7     9483.35     9792.97    739.61 o 
   7  -3   7     9483.38     9838.29    782.96 o 
   7  -3   7     9483.38    10768.72    780.67 o 
  -7  -3  -7     9483.35    11035.07    724.18 o 
  -5   3  -7     1215.52     1123.54    121.52 o 
   5   3   7     1215.52     1313.70    143.85 o 
   5  -3   7     1215.52     1151.13    138.27 o 
  -5  -3  -7     1215.52     1109.09    107.72 o 
  -5  -3  -7     1215.52     1054.57    132.36 o 
  -5  -3  -7     1215.52     1271.99    121.19 o 
   5  -3   7     1215.52     1134.38    122.50 o 
   3   3   7     1581.79     1344.57    136.30 o 
  -3   3  -7     1581.79     1323.55    132.03 o 
  -3  -3  -7     1581.79     1308.44    109.69 o 
  -3  -3  -7     1581.79     1196.78    121.52 o 
   1   3   7     1130.11     1437.51    123.16 o 
  -1   3  -7     1130.12     1149.16    121.85 o 
   1  -3  -7     7050.27     6355.67    460.12 o 
  -3  -3   7     1192.84      814.82     83.75 o 
   3  -3  -7     1192.87      705.13     72.25 o 
   3  -3  -7     1192.87      735.34     66.34 o 
  -5  -3   7     7960.93     7314.67    496.91 o 
   7  -3  -7      848.13     1193.17    107.72 o 
  -7  -3   7      848.14     1049.32    101.48 o 
  -9  -3   7     1130.15      752.42     86.05 o 
   9  -3  -7     1130.15     1055.56    101.15 o 
  11  -3  -7     1084.77     1158.03    115.61 o 
 -11  -3   7     1084.78      770.48     86.05 o 
 -15   3   7     4254.90     2561.38    282.77 o 
  15  -3  -7     4254.90     4702.38    303.79 o 
 -15  -3   7     4254.90     2994.90    282.12 o 
 -15  -3   7     4254.90     4234.05    375.06 o 
  15  -3  -7     4254.90     4248.17    331.71 o 
 -17   3   7      202.70      215.12     70.28 o 
 -17  -3   7      202.70      278.83     91.30 o 
  17  -3  -7      202.70      256.50     92.94 o 
  17  -3  -7      202.70      265.04    112.32 o 
 -17  -3   7      202.70      266.35     73.57 o 
 -19   3   7     3190.97     2654.33    238.76 o 
  19  -3  -7     3190.97     3680.33    284.09 o 
 -19  -3   7     3190.97     2250.37    230.23 o 
  21  -3  -7       11.17      -10.51    130.06 o 
 -21  -3   7       11.17      -63.71     99.18 o 
 -21  -3   7       11.17       34.16     62.73 o 
  21  -3  -7       11.17        4.93     13.79 o 
  23   3  -7     2284.62     2188.95    223.00 o 
  23   3  -6       16.20     2188.95    223.00 o 
  23  -3  -7     2284.62     2320.32    252.23 o 
 -23  -3   7     2284.62     2502.92    233.18 o 
 -25   3   7     1759.04      574.41     97.21 o 
 -25  -3   7      531.23      492.64    107.07 o 
  25  -3  -7      531.23      486.73     94.26 o 
  27  -3  -7     1436.08     1091.68    158.96 o 
 -27  -3   7     1436.07     1791.56    164.21 o 
 -29  -3   7     1526.44     1668.40    170.78 o 
 -31  -3   7       80.80       31.53     24.30 o 
 -26  -4  -7     1892.33     1892.05    166.18 o 
  26  -4   7     1892.32     1382.67    138.92 o 
 -24  -4  -7     4320.97     4595.65    414.80 o 
  24  -4   7     4320.97     4667.57    325.14 o 
  22  -4   7      595.42      680.82    123.16 o 
 -22  -4  -7      595.41      785.59    103.45 o 
  20  -4   7     1652.80     1853.96    162.57 o 
 -20  -4  -7     1652.80     1988.94    198.37 o 
 -18   4  -7      139.49      181.95     80.79 o 
  18   4   7      139.49      190.81    107.07 o 
  18  -4   7      139.49      135.64    105.10 o 
 -18  -4  -7      139.49       52.88    119.88 o 
  18  -4   7      139.49      -13.14    115.93 o 
  16   4   7      898.28     1034.21    135.31 o 
 -16   4  -7      898.28     1228.64    134.65 o 
  16  -4   7      898.28     1137.99    145.82 o 
 -16  -4  -7      898.28     1366.90    129.07 o 
 -16  -4  -7      898.28     1053.91    172.09 o 
 -16  -4  -7      898.28      908.42    132.03 o 
  16  -4   7      898.28     1093.00    152.06 o 
  16  -4   7      898.28     1043.73    145.82 o 
  14   4   7      205.03       89.00    147.13 o 
 -14   4  -7      205.04      278.83     88.02 o 
  14   4   7      205.03      184.25     82.43 o 
 -14   4  -7      205.04      225.96    107.39 o 
  14  -4   7      205.04      162.90     93.60 o 
 -14  -4  -7      205.03       12.48    130.06 o 
 -14  -4  -7      205.03      185.23    104.77 o 
  14  -4   7      205.04      229.24     87.36 o 
 -14  -4  -7      205.03      216.76     75.54 o 
 -14  -4  -7      205.03      203.62     88.02 o 
 -14  -4  -7      205.03      209.53     67.66 o 
  14  -4   7      205.04      109.04    109.04 o 
  14  -4   7      205.04      211.18    115.93 o 
  12   4   7     2471.57     2406.70    231.21 o 
 -12   4  -7     2471.57     2524.93    234.17 o 
 -12  -4  -7     2471.57     2464.83    208.88 o 
  12  -4   7     2471.57     2764.02    253.22 o 
 -12  -4  -7     2471.57     2524.60    207.56 o 
 -12  -4  -7     2471.57     2599.15    239.09 o 
 -12  -4  -7     2471.57     2312.11    217.75 o 
  12  -4   7     2471.57     2438.88    254.20 o 
  12  -4   7     2471.57     2545.62    195.41 o 
 -12  -4  -7     2471.57     2307.18    236.79 o 
  12  -4   7     2471.57     2498.00    246.98 o 
 -10   4  -7     1781.78     1812.25    169.80 o 
  10   4   7     1781.79     1778.75    191.80 o 
 -10   4  -7     1781.78     1830.97    176.69 o 
 -10  -4  -7     1781.79     1818.16    158.63 o 
 -10  -4  -7     1781.79     1653.95    166.84 o 
 -10  -4  -7     1781.79     1813.56    172.42 o 
  10  -4   7     1781.78     1905.19    185.23 o 
 -10  -4  -7     1781.79     1548.19    166.51 o 
  10  -4   7     1781.78     1624.39    172.42 o 
 -10  -4  -7     1781.79     1880.23    208.22 o 
  10  -4   7     1781.78     1791.56    178.01 o 
  10  -4   7     1781.78     1799.11    162.57 o 
  10  -4   7     1781.78     1596.80    201.98 o 
  -8   4  -7    39218.98    37314.96   3341.06 o 
  -8   4  -7    39218.98    41345.39   2926.26 o 
   8   4   7    39218.97    43181.28   2925.61 o 
   8  -4   7    39218.98    45331.48   2655.64 o 
  -8  -4  -7    39218.97    34150.25   3535.49 o 
  -8  -4  -7    39218.97    37373.74   2724.61 o 
  -8  -4  -7    39218.97    41033.71   2662.87 o 
   8  -4   7    39218.98    36899.83   3330.88 o 
   8  -4   7    39218.98    43555.35   3540.75 o 
  -8  -4  -7    39218.97    41233.39   3461.60 o 
   8  -4   7    39218.98    42502.43   2852.37 o 
   8  -4   7    39218.98    37216.75   3571.29 o 
   8  -4   7    39218.98    40384.74   2893.42 o 
  -8  -4  -7    39218.97    42366.13   3456.67 o 
   6   4   7     7329.54     7644.74    546.83 o 
  -6   4  -7     7329.53     7939.67    549.45 o 
  -6   4  -7     7329.53     6359.94    606.27 o 
  -6  -4  -7     7329.54     6773.76    511.36 o 
   6  -4   7     7329.53     6646.66    646.01 o 
   6  -4   7     7329.53     7653.28    642.40 o 
   6  -4   7     7329.53     6925.82    609.88 o 
  -6  -4  -7     7329.54     8344.61    642.40 o 
   6  -4   7     7329.53     7854.60    548.80 o 
  -6  -4  -7     7329.54     7136.67    500.52 o 
   6  -4   7     7329.53     7351.46    611.53 o 
  -4   4  -7     5441.30     5431.49    433.19 o 
   4   4   7     5441.31     5754.33    429.91 o 
   4  -4   7     5441.30     6151.07    390.17 o 
  -4  -4  -7     5441.31     6660.12    509.39 o 
   4  -4   7     5441.30     5259.39    434.83 o 
   4  -4   7     5441.30     5620.99    506.10 o 
   4  -4   7     5441.30     5544.79    482.78 o 
  -4  -4  -7     5441.31     5247.90    411.19 o 
  -4  -4  -7     5441.31     4911.59    394.11 o 
  -4  -4  -7     5441.31     5828.88    499.53 o 
   4  -4   7     5441.30     5741.85    486.73 o 
   2   4   7    14579.47    15431.36   1045.70 o 
   2  -4   7    14579.46    14527.54   1193.17 o 
  -2  -4  -7    14579.47    15145.96   1238.16 o 
  -2  -4  -7    14579.47    14304.54   1189.88 o 
  -2  -4  -7    14579.47    13333.71    980.68 o 
   2  -4   7    14579.46    12437.77   1032.57 o 
   2  -4   7    14579.46    14749.88   1031.25 o 
   0   4  -7    14202.06    13366.88    870.00 o 
   0  -4   7    14202.06    13315.32    992.17 o 
   0  -4  -7    14202.01    12015.09    983.63 o 
   0  -4  -7    14202.01    12980.99    816.46 o 
   0  -4   7    14202.06    10441.93    847.99 o 
   0  -4   7    14202.06    10465.91    852.26 o 
   2  -4  -7     6624.82     6013.13    412.50 o 
   2  -4  -7     6624.82     3194.92    326.45 o 
  -2  -4   7     6624.81     4633.74    344.52 o 
  -4  -4   7     5107.43     4980.89    336.64 o 
  -4  -4   7     5107.43     4644.25    356.01 o 
   6  -4  -7    12457.92    12247.61   1053.91 o 
  -6  -4   7    12457.96    11678.12    801.68 o 
  -8   4   7    14547.20    10878.74    944.55 o 
  -8  -4   7    14547.18    14283.85    876.24 o 
   8  -4  -7    14547.20    15255.00   1089.38 o 
   8  -4  -7    14547.20    12062.38   1139.96 o 
 -10   4   7     7559.64     6367.83    425.31 o 
 -10  -4   7     7559.62     6237.44    401.01 o 
 -10  -4   7     7559.62     5792.10    418.41 o 
 -12   4   7     8597.39     8371.54    603.97 o 
  12  -4  -7     8597.39     9413.31    693.30 o 
 -12  -4   7     8597.38     9636.97    715.97 o 
 -12  -4   7     8597.38     7475.60    557.34 o 
 -12  -4   7     8597.38     7871.03    594.12 o 
 -14   4   7    37653.02    37388.86   2951.88 o 
 -14  -4   7    37653.01    39722.96   2693.08 o 
 -14  -4   7    37653.01    44162.29   3507.25 o 
  14  -4  -7    37653.02    43725.15   3388.69 o 
 -14  -4   7    37653.01    38512.06   2921.01 o 
 -16   4   7     1631.80     1456.56    158.30 o 
  16  -4  -7     1631.80     1674.64    179.98 o 
 -16  -4   7     1631.79     1432.26    145.82 o 
 -16  -4   7     1631.79     1698.61    192.46 o 
 -18   4   6     3004.20     1091.36    118.23 o 
 -18   4   7      218.72     1091.36    118.23 o 
  18  -4  -7     1872.24     2379.44    251.90 o 
 -18  -4   7     1872.25     2506.87    222.67 o 
 -18  -4   7     1872.25     1742.29    189.50 o 
 -20   4   7      583.92      222.34     86.38 o 
 -20  -4   7      287.07      203.62     81.78 o 
 -20  -4   7      287.07      223.99    121.85 o 
  20  -4  -7      287.06      126.12    111.01 o 
 -22  -4   7      921.72     1185.61    159.61 o 
  22  -4  -7      921.71      990.53    182.28 o 
  24   4  -7      104.14      140.24     91.96 o 
  24   4  -6      273.64      140.24     91.96 o 
  24  -4  -7      104.14      -76.85    131.70 o 
 -24  -4   7      104.14       49.92    104.77 o 
 -26  -4   7     1231.62     1517.98    149.76 o 
  26  -4  -7     1231.62     1194.15    173.41 o 
 -28  -4   7      607.90      636.82     83.09 o 
  28  -4  -7      607.90      551.75     94.91 o 
 -30  -4   7     3682.67     3208.38    289.01 o 
 -25  -5  -7     2104.24     1908.80    180.96 o 
  25  -5   7     2104.25     2034.26    150.09 o 
  23  -5   7     1386.05     1508.45    144.18 o 
 -23  -5  -7     1386.05     1662.49    162.90 o 
 -21  -5  -7      542.84      589.85    103.78 o 
  21  -5   7      542.84      483.11    112.65 o 
 -19  -5  -7      905.19      963.93    143.19 o 
  19  -5   7      905.19      967.87    141.22 o 
 -17   5  -7     3204.76     3407.73    303.14 o 
  17   5   7     3204.75     3166.67    303.46 o 
  17  -5   7     3204.76     3550.27    253.22 o 
 -17  -5  -7     3204.75     3414.30    330.40 o 
  15   5   7     1867.65     1708.47    185.56 o 
 -15   5  -7     1867.65     1915.37    178.66 o 
  15  -5   7     1867.65     1622.09    156.33 o 
 -15  -5  -7     1867.65     1671.02    176.04 o 
 -13   5  -7     8948.72     8908.85    781.98 o 
 -13  -5  -7     8948.72     9355.18    811.87 o 
 -13  -5  -7     8948.72    10874.80    828.29 o 
  13  -5   7     8948.72     9249.75    829.27 o 
 -13  -5  -7     8948.72     8209.63    829.60 o 
  13  -5   7     8948.72     8429.68    834.20 o 
  13  -5   7     8948.72    10311.88    637.47 o 
 -11   5  -7       74.99      165.53     78.49 o 
  11  -5   7       74.99      145.49     98.86 o 
  11  -5   7       74.99      208.22     84.73 o 
 -11  -5  -7       74.99      325.80     71.60 o 
 -11  -5  -7       74.99       65.68     97.87 o 
 -11  -5  -7       74.99       82.76     82.11 o 
  11  -5   7       74.99     -110.02    137.61 o 
  11  -5   7       74.99      198.37    100.17 o 
   9   5   7    12047.11    11906.05    925.17 o 
  -9   5  -7    12047.11    11567.45    927.47 o 
  -9   5  -7    12047.11    11416.37   1042.09 o 
  -9  -5  -7    12047.11    11477.79   1098.25 o 
  -9  -5  -7    12047.11    14100.26   1091.36 o 
   9  -5   7    12047.11    13006.60   1105.81 o 
   9  -5   7    12047.11    11680.42   1114.02 o 
   9  -5   7    12047.11    14755.14    839.45 o 
  -9  -5  -7    12047.11    13830.29   1087.41 o 
   9  -5   7    12047.11    10976.61   1045.38 o 
   7  -5   7     5483.79     6179.31    518.25 o 
   7  -5   7     5483.79     5742.18    502.49 o 
  -7  -5  -7     5483.77     5333.29    489.02 o 
  -7  -5  -7     5483.77     5874.86    512.34 o 
  -7  -5  -7     5483.77     5197.65    508.40 o 
   7  -5   7     5483.79     5781.26    521.87 o 
   7  -5   7     5483.79     6005.90    456.51 o 
   7  -5   7     5483.79     5482.72    491.98 o 
  -5   5  -7      760.19      875.25    118.23 o 
   5   5   7      760.18      983.63    113.96 o 
   5  -5   7      760.19      698.23    112.65 o 
   5  -5   7      760.19      845.69    145.82 o 
   5  -5   7      760.19      786.91    142.86 o 
   5  -5   7      760.19      775.41    113.63 o 
  -5  -5  -7      760.18      903.82    148.45 o 
  -5  -5  -7      760.18      766.21    106.08 o 
   5  -5   7      760.19      883.46    114.62 o 
  -5  -5  -7      760.18      882.81    111.99 o 
  -3   5  -7     5227.63     5122.11    406.59 o 
   3   5   7     5227.62     5446.27    400.68 o 
  -3  -5  -7     5227.62     5201.92    453.55 o 
  -3  -5  -7     5227.62     5451.85    471.29 o 
   3  -5   7     5227.63     5741.85    369.48 o 
   3  -5   7     5227.63     5202.58    456.18 o 
   3  -5   7     5227.63     5211.11    474.90 o 
  -3  -5  -7     5227.62     5677.15    480.81 o 
   3  -5   7     5227.63     5269.57    465.38 o 
   3  -5   7     5227.63     5053.47    415.13 o 
  -3  -5  -7     5227.62     4632.43    476.54 o 
  -1   5  -7     2852.77     2944.98    238.44 o 
   1   5   7     2852.75     3099.67    226.94 o 
  -1  -5  -7     2852.75     2913.46    268.65 o 
   1  -5   7     2852.77     2966.99    255.84 o 
  -1  -5  -7     2852.75     2849.41    277.52 o 
   1  -5   7     2852.77     2786.03    275.88 o 
   1  -5   7     2852.77     2903.27    265.70 o 
  -1  -5  -7     2852.75     2723.63    259.46 o 
   1  -5   7     2852.77     2978.16    215.12 o 
  -1   5   7     1208.41     1049.32     98.20 o 
   1   5  -7     1208.41      865.07    111.66 o 
  -1  -5   7     1208.41     1299.25    128.09 o 
  -1  -5   7     1208.41     1158.35    100.83 o 
  -1  -5   7     1208.41      916.30    144.51 o 
   1  -5  -7     1208.41      828.62     88.02 o 
   1  -5  -7     1208.41     1436.20    147.13 o 
   1  -5  -7     1208.41     1090.04    122.83 o 
  -1  -5   7     1208.41     1379.38    159.94 o 
   1  -5  -7     1208.41     1242.10    146.15 o 
   3   5  -7      238.04      253.87     55.50 o 
  -3  -5   7      238.04      389.84     86.38 o 
  -3  -5   7      238.04      241.72     62.40 o 
   3  -5  -7      238.04      232.52     67.98 o 
   3  -5  -7      238.04      264.05     80.79 o 
   3  -5  -7      238.04      291.31     49.92 o 
   3  -5  -7      238.04      290.00     68.31 o 
  -3  -5   7      238.04      278.18     98.53 o 
   5   5  -7     1209.54      832.23     98.20 o 
  -5   5   7     1209.54      931.74     92.29 o 
   5  -5  -7     1209.54     1479.22    144.84 o 
  -5  -5   7     1209.54      888.72    106.08 o 
   5  -5  -7     1209.54     1488.75    142.54 o 
  -5  -5   7     1209.54     1025.01    117.58 o 
  -5  -5   7     1209.54      808.25    125.79 o 
   5  -5  -7     1209.54      897.58     85.72 o 
   5  -5  -7     1209.54      974.76    121.85 o 
   5  -5  -7     1209.54     1029.94    114.29 o 
   7   5  -7     2449.84     2155.12    187.20 o 
  -7   5   7     2449.83     2796.54    182.28 o 
   7  -5  -7     2449.83     2665.82    217.09 o 
   7  -5  -7     2449.83     2428.04    228.91 o 
  -7  -5   7     2449.84     2134.10    207.56 o 
   7  -5  -7     2449.83     2096.01    164.54 o 
  -7  -5   7     2449.84     2356.45    201.98 o 
  -7  -5   7     2449.84     2105.20    213.15 o 
  -7  -5   7     2449.84     2005.69    206.91 o 
   9   5  -7     4447.51     3455.68    306.42 o 
  -9  -5   7     4447.51     3811.70    312.66 o 
  -9  -5   7     4447.51     4108.92    345.50 o 
  -9  -5   7     4447.51     4448.18    367.84 o 
   9  -5  -7     4447.50     4375.60    376.37 o 
   9  -5  -7     4447.50     3823.19    272.59 o 
  11   5  -7      565.55      375.72     63.71 o 
  11  -5  -7      565.54      237.78     61.09 o 
 -11  -5   7      565.55      482.78    121.19 o 
  11  -5  -7      565.54      534.68     69.95 o 
 -11  -5   7      565.55      512.34     63.06 o 
  11  -5  -7      565.54      783.62    142.21 o 
  13  -5  -7     4940.07     5496.84    480.16 o 
 -13  -5   7     4940.10     5141.49    487.05 o 
 -15  -5   7    15622.02    15687.53   1380.70 o 
  15  -5  -7    15622.01    16056.36   1338.66 o 
  17  -5  -7       97.76      -58.79    115.93 o 
 -17  -5   7       97.76      120.20     93.27 o 
 -19  -5   7     9813.17     9703.64    903.50 o 
  19  -5  -7     9813.17    10944.10    889.70 o 
 -21  -5   7     1372.40     1247.69    149.43 o 
  21  -5  -7     1372.40     1264.76    162.90 o 
 -23  -5   7     2497.22     2960.42    270.62 o 
  23  -5  -7     2497.21     2726.91    273.91 o 
 -25  -5   7      982.73      913.68    127.43 o 
  25  -5  -7      982.73      853.90    120.20 o 
 -27  -5   7      514.34      410.20     68.97 o 
  27  -5  -7      514.34      446.33     92.62 o 
 -29  -5   7     1894.73     1710.76    165.20 o 
  22  -6   7       38.21       72.91     65.36 o 
 -20  -6  -7      809.31      652.25     80.14 o 
  20  -6   7      809.31      825.99     97.54 o 
  18  -6   7     1791.24     1675.29    162.90 o 
 -16  -6  -7     1059.86      809.90    134.33 o 
  16  -6   7     1059.86     1052.60    109.37 o 
 -14   6  -7      919.21     1185.94    132.68 o 
 -14  -6  -7      919.20     1076.25    161.58 o 
  14  -6   7      919.21     1266.08    138.60 o 
  14  -6   7      919.21     1087.09    120.53 o 
 -12   6  -7     2697.44     2460.56    243.36 o 
  12  -6   7     2697.44     3212.98    270.29 o 
  12  -6   7     2697.44     3325.63    269.31 o 
 -12  -6  -7     2697.43     2414.25    276.53 o 
 -12  -6  -7     2697.43     2765.34    269.31 o 
 -10   6  -7     3014.37     2913.13    302.15 o 
 -10  -6  -7     3014.37     3984.78    323.50 o 
  10  -6   7     3014.37     3458.64    327.77 o 
  10  -6   7     3014.37     3811.04    256.17 o 
  10  -6   7     3014.37     3691.49    327.77 o 
 -10  -6  -7     3014.37     3460.94    313.32 o 
  -8  -6  -7     3314.83     3712.84    326.78 o 
   8  -6   7     3314.83     3934.20    330.07 o 
   8  -6   7     3314.83     3179.48    327.77 o 
  -8  -6  -7     3314.83     3147.95    315.94 o 
   8  -6   7     3314.83     3759.81    331.38 o 
   6  -6   7     8516.22     8957.78    702.83 o 
  -6  -6  -7     8516.20     7917.66    693.30 o 
   6  -6   7     8516.22     8532.47    679.18 o 
  -6  -6  -7     8516.20     7083.46    693.63 o 
   4  -6   7     5120.27     5402.26    486.07 o 
   4  -6   7     5120.27     5916.90    380.64 o 
   4  -6   7     5120.27     5755.64    468.99 o 
  -4  -6  -7     5120.27     5180.57    490.01 o 
   4  -6   7     5120.27     4536.53    422.03 o 
  -4  -6  -7     5120.27     4960.85    462.09 o 
   2  -6   7     2330.71     1950.51    212.82 o 
   2  -6   7     2330.71     2386.99    237.45 o 
   2  -6   7     2330.71     2413.26    214.46 o 
  -2  -6  -7     2330.71     2275.00    233.18 o 
  -2  -6  -7     2330.71     2302.26    232.20 o 
   2  -6   7     2330.71     2379.44    183.26 o 
   0  -6   7     1004.16     1288.08    119.88 o 
   0  -6   7     1004.16      946.52    146.48 o 
   0  -6   7     1004.16      915.98    132.03 o 
   0  -6  -7     1004.16     1202.69    143.52 o 
   0  -6  -7     1004.16     1112.70    131.04 o 
   0  -6  -7     1004.16      905.80     94.91 o 
   0  -6  -7     1004.16     1103.18    146.81 o 
   2  -6  -7     2925.68     2474.68    206.25 o 
   2  -6  -7     2925.68     2988.66    273.58 o 
  -2  -6   7     2925.69     2858.61    213.80 o 
  -2  -6   7     2925.69     2899.00    257.16 o 
   2  -6  -7     2925.68     2729.21    262.08 o 
   2  -6  -7     2925.68     2827.08    271.28 o 
   4  -6  -7     2106.36     1865.78    165.20 o 
   4  -6  -7     2106.36     2383.38    218.40 o 
  -4  -6   7     2106.36     2272.04    222.34 o 
   4  -6  -7     2106.36     1792.87    205.59 o 
  -4  -6   7     2106.36     2390.93    212.82 o 
  -4  -6   7     2106.36     2646.77    221.69 o 
  -4  -6   7     2106.36     2094.69    168.48 o 
   4  -6  -7     2106.36     2612.95    241.39 o 
   6  -6  -7      901.08      883.46    103.13 o 
  -6  -6   7      901.08      997.75    121.19 o 
  -6  -6   7      901.08      865.73    132.36 o 
   6  -6  -7      901.08     1050.30    111.01 o 
  -6  -6   7      901.08      818.11    101.81 o 
  -6  -6   7      901.08      813.51     83.75 o 
   6  -6  -7      901.08      851.28     90.65 o 
   8  -6  -7     3192.41     2705.89    202.97 o 
  -8  -6   7     3192.41     3103.61    259.46 o 
   8  -6  -7     3192.41     2624.11    256.50 o 
  12  -6  -7     6186.39     5455.79    374.08 o 
 -20  -6   7     1037.06     1102.19    158.30 o 
  20  -6  -7     1037.05     1042.75    186.22 o 
 -22  -6   7      831.35      611.86     99.18 o 
  22  -6  -7      831.35      643.38    118.23 o 
  24  -6  -7     2455.87     2151.18    227.93 o 
 -24  -6   7     2455.88     2289.78    220.70 o 
 -26  -6   7      621.49      694.29     77.84 o 
  26  -6  -7      621.48      477.86     78.17 o 
 -28  -6   7       44.67       28.57     28.90 o 
  17  -7   7      872.52      921.23     94.59 o 
  15  -7   7     1602.62     1608.30    141.22 o 
 -13  -7  -7     3694.27     3105.58    311.35 o 
  13  -7   7     3694.27     3839.94    253.54 o 
  11  -7   7     2594.09     2928.89    208.55 o 
 -11  -7  -7     2594.09     2457.27    253.54 o 
   9  -7   7     3707.82     3738.79    349.77 o 
  -9  -7  -7     3707.82     3771.63    342.22 o 
  -9  -7  -7     3707.82     3507.25    341.23 o 
   9  -7   7     3707.82     4119.76    351.09 o 
   7  -7   7      918.30      903.17    117.58 o 
  -7  -7  -7      918.31      913.02    135.64 o 
   7  -7   7      918.30     1044.06    123.82 o 
   7  -7   7      918.30     1066.40    118.56 o 
  -7  -7  -7      918.31      883.46    115.93 o 
  -7  -7  -7      918.31      856.86     97.54 o 
  -5  -7  -7     5305.27     5242.64    476.87 o 
   5  -7   7     5305.28     5480.75    483.44 o 
   3  -7   7     3992.28     4299.08    305.43 o 
  -3  -7  -7     3992.27     4263.61    396.08 o 
   3  -7   7     3992.28     4275.43    391.48 o 
   1  -7   7     1302.93     1605.01    144.84 o 
  -1  -7  -7     1302.93     1588.26    189.17 o 
  -1  -7   7     4349.41     4519.12    308.06 o 
   1  -7  -7     4349.40     4084.29    398.71 o 
  -1  -7   7     4349.41     4758.87    394.77 o 
   1  -7  -7     4349.40     3924.68    391.15 o 
   3  -7  -7    13464.31    11248.55    857.85 o 
  -3  -7   7    13464.31    13644.08    863.10 o 
  -3  -7   7    13464.31    12915.96   1142.26 o 
   3  -7  -7    13464.31    13985.97   1126.17 o 
   5  -7  -7     4036.36     3632.38    339.26 o 
  -5  -7   7     4036.37     3818.27    260.44 o 
  -5  -7   7     4036.37     3274.72    331.38 o 
   7  -7  -7      962.29      945.21    112.32 o 
  -7  -7   7      962.29      925.83     88.35 o 
  -7  -7   7      962.29      853.90    103.13 o 
   7  -7  -7      962.29      861.46     89.99 o 
   9  -7  -7     3663.40     3568.99    251.24 o 
  11  -7  -7     5901.37     4951.00    356.01 o 
 -11  -7   7     5901.37     5501.11    474.57 o 
 -13  -7   7     1264.39     1357.05    150.09 o 
 -15  -7   7     3051.62     3110.51    300.51 o 
  19  -7  -7     2934.72     3117.74    298.21 o 
 -19  -7   7     2934.72     3140.07    294.93 o 
 -23  -7   7      893.82      925.83    102.14 o 
  23  -7  -7      893.83      747.17    105.10 o 
  10  -8   7     1030.92      996.77     84.08 o 
  -8  -8  -7     1403.05     1213.20    132.03 o 
   6  -8   7     3844.84     3869.17    263.73 o 
  -6  -8  -7     3844.84     3654.05    334.66 o 
  -6  -8   7       73.82      121.85     51.89 o 
  12  -8  -7     2953.19     3091.46    266.02 o 
 -14  -8   7     1363.69     1218.78    129.40 o 
  16  -8  -7     1440.94     1379.71    134.00 o 
 -16  -8   7     1440.93     1213.53    125.13 o 
  30   0  -8     7483.21     7314.67    627.29 o 
 -26   0   8    12626.58    13532.08   1134.05 o 
  24   0  -8      208.82      245.33    115.28 o 
  24   0  -8      208.82      370.13     81.12 o 
 -24   0   8      208.82      428.92     75.54 o 
  22   0  -8     7127.58     6178.98    592.48 o 
 -22   0   8     7127.58     7060.47    556.02 o 
 -22   0   8     7127.58     6396.40    451.91 o 
  22   0  -8     7127.58     6425.63    516.28 o 
 -20   0   8    64401.95    60270.53   4415.01 o 
  20   0  -8    64401.95    62962.95   4420.92 o 
  20   0  -8    64401.95    59926.01   5454.81 o 
 -20   0   8    64401.95    64195.20   4048.82 o 
 -20   0   8    64401.95    60417.33   5103.39 o 
 -18   0   8    25949.82    25098.54   1921.94 o 
 -18   0   8    25949.82    26464.79   1904.53 o 
  18   0  -8    25949.82    27235.93   1909.79 o 
 -18   0   8    25949.82    26655.28   1743.61 o 
 -16   0   8    35761.91    32268.71   2493.07 o 
  16   0  -8    35761.91    34862.61   2472.71 o 
 -16   0   8    35761.91    35462.31   2265.15 o 
 -16   0   8    35761.91    34809.07   2470.08 o 
  14   0  -8    15190.50    14279.58   1039.79 o 
 -14   0   8    15190.50    14744.30   1039.79 o 
  14   0  -8    15190.50    14210.94   1049.32 o 
 -14   0   8    15190.50    13875.61   1047.67 o 
  12   0  -8       75.21      136.95     58.13 o 
 -12   0   8       75.21      255.19     61.09 o 
  12   0  -8       75.21      162.24     60.10 o 
 -12   0   8       75.21      227.27     70.61 o 
 -10   0   8    55040.97    53998.60   3982.81 o 
  10   0  -8    55040.97    54753.65   3704.63 o 
 -10   0   8    55040.97    55399.99   3943.72 o 
  10   0  -8    55040.97    56195.11   3943.40 o 
  10   0  -8    55040.97    55200.64   3982.15 o 
   8   0  -8    22084.76    20595.51   1581.36 o 
   8   0  -8    22084.76    21719.05   1471.67 o 
  -8   0   8    22084.76    21964.06   1567.24 o 
  -8   0   8    22084.76    22403.49   1533.09 o 
   8   0  -8    22084.76    22236.32   1566.91 o 
  -6   0   8     1091.49     2875.03    214.13 o 
   6   0  -8     1091.49     2822.15    210.19 o 
   6   0  -8     1091.49     2497.01    197.38 o 
   6   0  -8     1091.49     2764.02    214.46 o 
  -6   0   8     1091.49     2295.69    199.68 o 
  -6   0   8     1091.49     2503.58    209.21 o 
   4   0  -8   153224.97   149663.78  10615.34 o 
  -4   0   8   153224.97   153237.70  10607.13 o 
   4   0  -8   153224.97   146884.00  10711.90 o 
  -4   0   8   153224.97   148369.80  10386.10 o 
  -4   0   8   153224.97   143075.58  10710.59 o 
   4   0  -8   153224.97   146487.25   9966.05 o 
   2   0  -8    81601.95    77543.70   5275.81 o 
   2   0  -8    81601.95    81377.73   5627.23 o 
   2   0  -8    81601.95    75201.05   5646.28 o 
  -2   0   8    81601.95    81487.09   5593.73 o 
  -2   0   8    81601.95    76609.66   5490.93 o 
  -2   0   8    81601.95    77000.16   5657.12 o 
   0   0  -8    10645.26    10877.43    774.10 o 
   0   0   8    10645.26    10710.59    775.74 o 
   0   0   8    10645.26    10199.89    755.71 o 
   0   0  -8    10645.26    10321.07    726.15 o 
   0   0   8    10645.26    11026.20    783.29 o 
   0   0  -8    10645.26    10835.72    782.64 o 
   2   0   8     1241.90     1927.20    171.11 o 
  -2   0  -8     1241.90     1734.74    164.21 o 
  -2   0  -8     1241.90     2018.17    165.20 o 
   2   0   8     1241.90     1970.55    166.51 o 
   2   0   8     1241.90     2488.47    182.93 o 
  -2   0  -8     1241.90     1985.98    168.81 o 
   4   0   8    26384.71    29124.70   2026.71 o 
  -4   0  -8    26384.71    27501.63   2042.80 o 
   4   0   8    26384.71    27816.91   2045.10 o 
  -4   0  -8    26384.71    27882.60   1901.25 o 
  -4   0  -8    26384.71    28477.05   2023.42 o 
   6   0   8    17560.55    16110.87   1156.71 o 
  -6   0  -8    17560.55    16020.56   1140.95 o 
   6   0   8    17560.55    16168.68   1144.89 o 
  -6   0  -8    17560.55    14729.19   1151.46 o 
   8   0   8     1865.77     1992.88    196.07 o 
  -8   0  -8     1865.77     1900.27    181.95 o 
   8   0   8     1865.77     2201.43    196.40 o 
  -8   0  -8     1865.77     2339.70    184.90 o 
 -10   0  -8    44061.05    45334.76   3214.95 o 
  10   0   8    44061.05    42887.01   3247.46 o 
  10   0   8    44061.05    46048.75   3221.19 o 
  12   0   8    12463.69    13387.25   1017.13 o 
  12   0   8    12463.69    14084.82   1147.19 o 
 -12   0  -8    12463.69    13563.61   1009.25 o 
 -14   0  -8      997.27     1132.08    145.82 o 
 -14   0  -8      997.27     1032.90    149.43 o 
  14   0   8      997.27      974.11    132.68 o 
 -14   0  -8      997.27     1024.36    115.28 o 
 -14   0  -8      997.27     1008.92    119.22 o 
  14   0   8      997.27     1093.00    164.87 o 
 -16   0  -8    11077.28    10046.18    815.48 o 
  16   0   8    11077.28    11648.57    922.22 o 
 -16   0  -8    11077.28    10753.28    914.99 o 
 -16   0  -8    11077.28    11506.69   1080.85 o 
 -16   0  -8    11077.28    10484.30    976.41 o 
  18   0   8    24274.91    23180.54   1814.55 o 
 -18   0  -8    24274.91    21164.34   2125.24 o 
 -18   0  -8    24274.91    22401.85   1590.89 o 
  18   0   8    24274.91    20131.45   2131.15 o 
  20   0   8     1503.63     1365.59    174.72 o 
  20   0   8     1503.63     1638.18    241.39 o 
 -20   0  -8     1503.63     1725.87    206.58 o 
  22   0   8    10214.48     9644.85    959.00 o 
 -22   0  -8    10214.48     9839.28    942.91 o 
  22   0   8    10214.48     8960.74    803.33 o 
 -24   0  -8        1.02       34.16     91.96 o 
  24   0   8        1.02     -131.70    131.70 o 
  26   0   8     1840.53     1420.77    211.51 o 
 -26   0  -8     1840.53     1399.09    174.39 o 
  28   0   8      271.40      461.44    121.19 o 
 -28   0  -8      271.40      394.77     77.51 o 
  30   0   8      135.97       84.08     47.62 o 
 -30   0  -8      135.97      155.34     46.64 o 
  30   0   8      135.97      191.47     79.81 o 
 -30   0  -8      135.97       95.57     40.07 o 
 -31  -1   8      848.38     1000.05    118.23 o 
  31  -1  -8      848.39      817.78    121.52 o 
  29  -1  -8    10160.97     9557.16    817.45 o 
 -29  -1   8    10160.97     9644.19    841.10 o 
  27  -1  -8      930.48     1119.27    148.12 o 
 -27   1   8      930.48     1105.15    136.30 o 
 -25  -1   8     7006.67     7289.71    573.10 o 
  25  -1  -8     7006.69     7716.01    676.23 o 
 -25  -1   8     7006.67     7113.68    519.24 o 
 -25   1   8     7006.69     7532.42    633.20 o 
 -23  -1   8     9621.03     9802.82    748.48 o 
 -23  -1   8     9621.03     9604.78    985.27 o 
  23  -1  -8     9621.04     9682.29    752.75 o 
  23  -1  -8     9621.04    10308.27    893.97 o 
 -23  -1   8     9621.03     9716.44    679.18 o 
 -23   1   8     9621.04    10304.98    836.17 o 
 -21  -1   8    15388.66    15769.31   1114.02 o 
  21  -1  -8    15388.61    15530.55   1115.33 o 
  21  -1  -8    15388.61    15798.21   1353.77 o 
 -21  -1   8    15388.66    13913.38   1262.79 o 
 -21  -1   8    15388.66    15739.42   1017.79 o 
 -21  -1   8    15388.66    14200.10   1487.11 o 
 -21   1   8    15388.61    15433.33   1265.42 o 
  21   1  -8    15388.66    15255.66   1267.06 o 
 -21   1   8    15388.61    14785.68   1123.87 o 
  19  -1  -8     1806.85     1941.32    196.40 o 
 -19  -1   8     1806.84     1946.90    161.91 o 
  19  -1  -8     1806.85     1989.60    226.61 o 
  19  -1  -8     1806.85     1843.12    186.87 o 
 -19  -1   8     1806.84     2010.62    189.83 o 
 -19   1   8     1806.85     2090.75    185.56 o 
  19   1  -8     1806.84     2031.64    187.86 o 
  19   1  -8     1806.84     1764.63    190.16 o 
  19   1  -8     1806.84     1885.16    204.28 o 
 -17  -1   8      632.59     1095.95    113.31 o 
  17  -1  -8      632.60      930.43    125.79 o 
 -17  -1   8      632.59     1098.58    128.41 o 
 -17   1   8      632.60      922.87    125.79 o 
  17   1  -8      632.59      987.24    131.37 o 
 -17   1   8      632.60      922.87     88.35 o 
  17   1  -8      632.59     1059.50    131.04 o 
 -15  -1   8    11771.67    13140.27    874.59 o 
 -15  -1   8    11771.67    13222.38    953.75 o 
  15  -1  -8    11771.68    13424.03    956.70 o 
 -15   1   8    11771.68    13622.73    965.90 o 
  15   1  -8    11771.67    12528.09    963.60 o 
  15   1  -8    11771.67    12518.89    955.72 o 
  13  -1  -8     9874.11     9718.09    704.14 o 
 -13  -1   8     9874.12     9533.84    711.04 o 
 -13  -1   8     9874.12     9872.77    705.13 o 
  13   1  -8     9874.12     9745.35    707.10 o 
  13   1  -8     9874.12     9427.76    713.34 o 
 -13   1   8     9874.11     9207.06    703.16 o 
 -13   1   8     9874.11     9707.91    713.01 o 
 -11  -1   8      291.56      522.52     79.81 o 
  11  -1  -8      291.56      937.65     99.84 o 
  11  -1  -8      291.56      677.21     83.42 o 
  11   1  -8      291.56      554.05     79.81 o 
  11   1  -8      291.56      564.56     78.17 o 
 -11   1   8      291.56      683.45     91.30 o 
 -11   1   8      291.56      846.35     96.56 o 
  -9  -1   8    20987.96    21003.09   1461.82 o 
   9  -1  -8    20987.97    19859.51   1458.86 o 
   9  -1  -8    20987.97    20732.79   1374.46 o 
  -9  -1   8    20987.96    19590.53   1475.28 o 
  -9  -1   8    20987.96    20976.81   1432.59 o 
   9   1  -8    20987.96    21314.76   1476.27 o 
  -9   1   8    20987.97    18641.38   1459.52 o 
   9   1  -8    20987.96    20168.23   1461.16 o 
  -7  -1   8      522.94      677.54     79.81 o 
  -7  -1   8      522.94      568.50     80.46 o 
   7  -1  -8      522.94      603.97     67.66 o 
  -7  -1   8      522.94      474.57     70.61 o 
   7  -1  -8      522.94      540.92     68.31 o 
   7   1  -8      522.94      442.39     54.19 o 
   7   1  -8      522.94      577.37     79.48 o 
  -7   1   8      522.94      509.39     73.57 o 
  -7   1   8      522.94      560.95     68.97 o 
   7   1  -8      522.94      558.98     70.61 o 
   5  -1  -8     4464.77     5323.11    355.36 o 
  -5  -1   8     4464.77     4869.55    374.40 o 
   5  -1  -8     4464.77     5103.06    371.78 o 
  -5  -1   8     4464.77     4773.98    371.78 o 
  -5  -1   8     4464.77     4859.37    365.87 o 
   5   1  -8     4464.77     4722.09    371.45 o 
  -5   1   8     4464.77     5300.77    376.05 o 
  -5   1   8     4464.77     4860.69    373.09 o 
   5   1  -8     4464.77     4965.12    344.85 o 
   5   1  -8     4464.77     5074.49    376.37 o 
  -3  -1   8    16522.34    16629.79   1199.74 o 
   3  -1  -8    16522.34    17082.03   1117.30 o 
   3  -1  -8    16522.34    17233.43   1186.27 o 
  -3  -1   8    16522.34    16776.59   1163.94 o 
  -3   1   8    16522.34    15325.94   1155.40 o 
   3   1  -8    16522.34    16019.24   1198.75 o 
   3   1  -8    16522.34    15995.92   1112.05 o 
  -3   1   8    16522.34    16837.35   1198.42 o 
   3   1  -8    16522.34    16458.35   1187.91 o 
   1  -1  -8     1078.82     1211.23    108.05 o 
   1  -1  -8     1078.82     1127.48    109.04 o 
  -1  -1   8     1078.82     1331.76    117.25 o 
  -1  -1   8     1078.82     1064.75    118.89 o 
  -1  -1   8     1078.82     1033.88    107.07 o 
  -1   1   8     1078.82     1050.96    109.37 o 
  -1   1   8     1078.82     1156.38    116.59 o 
   1   1  -8     1078.82     1210.57    113.63 o 
  -1   1   8     1078.82      980.02     95.24 o 
   1   1  -8     1078.82     1276.26    122.83 o 
   1   1  -8     1078.82     1069.68    102.14 o 
   1  -1   8    10238.83    10473.46    726.80 o 
  -1  -1  -8    10238.81    10878.74    738.96 o 
   1  -1   8    10238.83     9981.48    739.61 o 
  -1  -1  -8    10238.81    10313.85    698.23 o 
   1  -1   8    10238.83     9412.98    746.18 o 
  -1   1  -8    10238.83    10102.67    739.28 o 
   1   1   8    10238.81    10192.00    746.51 o 
  -1   1  -8    10238.83     9909.89    691.66 o 
  -1   1  -8    10238.83    10199.56    746.51 o 
   1   1   8    10238.81    10045.20    740.27 o 
  -3  -1  -8    37762.16    38847.71   2552.85 o 
  -3  -1  -8    37762.16    39480.59   2713.77 o 
   3  -1   8    37762.15    38513.05   2662.21 o 
   3  -1   8    37762.15    37672.29   2715.74 o 
  -3   1  -8    37762.15    38226.01   2742.02 o 
  -3   1  -8    37762.15    35934.59   2547.59 o 
   3   1   8    37762.16    37757.68   2741.36 o 
  -3   1  -8    37762.15    37055.50   2715.42 o 
   3   1   8    37762.16    37272.92   2716.07 o 
  -5  -1  -8     4481.74     5341.17    377.69 o 
   5  -1   8     4481.74     5474.51    401.01 o 
  -5  -1  -8     4481.74     5320.81    397.72 o 
   5  -1   8     4481.74     5612.12    402.32 o 
   5   1   8     4481.74     4905.68    404.29 o 
  -5   1  -8     4481.74     5281.07    398.38 o 
  -5   1  -8     4481.74     4963.15    402.98 o 
   5   1   8     4481.74     5378.94    407.58 o 
   7  -1   8    20016.29    21561.74   1579.72 o 
  -7  -1  -8    20016.30    22033.36   1574.80 o 
   7  -1   8    20016.29    22013.98   1550.49 o 
  -7  -1  -8    20016.30    23143.10   1485.46 o 
   7   1   8    20016.30    22483.30   1595.16 o 
  -7   1  -8    20016.29    20637.22   1576.11 o 
  -7   1  -8    20016.29    20997.51   1591.22 o 
  -9  -1  -8      705.01      895.94    116.92 o 
   9  -1   8      705.02      897.58    116.59 o 
  -9  -1  -8      705.01      872.95    100.50 o 
  -9   1  -8      705.02      760.96    103.13 o 
   9   1   8      705.01      894.96    125.13 o 
  -9   1  -8      705.02      819.09    110.02 o 
 -11  -1  -8    14197.48    13287.08    948.49 o 
  11  -1   8    14197.54    13261.79    956.37 o 
 -11  -1  -8    14197.48    13486.10    895.61 o 
 -11   1  -8    14197.54    12096.87    958.01 o 
 -11   1  -8    14197.54    12870.96    950.46 o 
  11   1   8    14197.48    12548.45    962.61 o 
 -13  -1  -8    12694.42    11297.81   1214.51 o 
  13  -1   8    12694.45    12743.86   1106.13 o 
 -13  -1  -8    12694.42    12603.95   1102.52 o 
 -13  -1  -8    12694.42    11194.03   1091.36 o 
 -13  -1  -8    12694.42    13384.95    863.10 o 
 -13  -1  -8    12694.42    13578.06    916.96 o 
  13  -1   8    12694.45    11358.57   1222.40 o 
  13  -1   8    12694.45    13355.72    923.20 o 
  13   1   8    12694.42    12666.03    928.46 o 
 -13   1  -8    12694.45    12126.75   1034.21 o 
  13   1   8    12694.42    12126.75   1037.17 o 
 -15  -1  -8    15858.73    16202.50   1387.27 o 
 -15  -1  -8    15858.73    15247.12   1527.50 o 
 -15  -1  -8    15858.73    16246.18   1080.85 o 
  15  -1   8    15858.73    15855.36   1391.21 o 
 -15  -1  -8    15858.73    15141.03   1145.22 o 
  15  -1   8    15858.73    16085.26   1536.70 o 
  15  -1   8    15858.73    15108.85   1302.53 o 
  15  -1   8    15858.73    15611.34   1153.10 o 
  15   1   8    15858.73    13922.91   1159.67 o 
  15   1   8    15858.73    16272.46   1304.50 o 
 -15   1  -8    15858.73    15271.42   1300.23 o 
  17  -1   8      251.67      339.92    134.33 o 
  17  -1   8      251.67      419.40    128.74 o 
  17  -1   8      251.67      315.29     94.91 o 
 -17  -1  -8      251.68      304.78    107.72 o 
 -17  -1  -8      251.68      265.70     90.32 o 
 -17  -1  -8      251.68      394.44     72.58 o 
 -17  -1  -8      251.68      403.31     91.63 o 
 -17   1  -8      251.67      392.14     72.58 o 
  17   1   8      251.68      384.91     83.42 o 
  19  -1   8      637.14      950.79    159.61 o 
 -19  -1  -8      637.13      661.45    130.06 o 
 -19  -1  -8      637.13      846.02    126.44 o 
  19  -1   8      637.14      331.71    125.79 o 
 -19  -1  -8      637.13      631.56    115.28 o 
 -19  -1  -8      637.13      582.63    103.78 o 
  19  -1   8      637.14      542.89    153.05 o 
  19   1   8      637.13      787.56    118.56 o 
 -19   1  -8      637.14      680.17     97.54 o 
 -19   1  -8      637.14      804.64    125.46 o 
 -21  -1  -8     6242.20     5846.29    593.13 o 
  21  -1   8     6242.20     6041.04    612.51 o 
 -21  -1  -8     6242.20     6138.91    532.05 o 
  21   1   8     6242.20     5660.73    510.37 o 
 -21   1  -8     6242.20     5657.44    599.38 o 
 -21   1  -8     6242.20     5775.35    500.19 o 
  23  -1   8     3305.87     3388.69    380.32 o 
 -23  -1  -8     3305.85     3562.09    355.68 o 
 -23   1  -8     3305.87     3236.30    294.27 o 
 -23   1  -8     3305.87     3303.95    360.61 o 
  23   1   8     3305.85     3423.17    312.00 o 
 -25  -1  -8        2.41      -16.42     70.61 o 
  25  -1   8        2.41      101.15    116.92 o 
 -25  -1  -8        2.41       70.28     72.25 o 
 -25   1  -8        2.41       67.66     88.02 o 
  25   1   8        2.41        5.58     71.93 o 
  25   1   8        2.41        9.52    137.94 o 
  27  -1   8      913.94      921.89     97.54 o 
 -27  -1  -8      913.93      891.02    110.02 o 
  27  -1   8      913.94      932.73    156.99 o 
 -27  -1  -8      913.93      827.63    124.47 o 
 -27   1  -8      913.94      806.61    134.00 o 
  27   1   8      913.93     1077.56    166.18 o 
  29  -1   8      411.83      384.26     70.28 o 
 -29  -1  -8      411.83      376.05     65.03 o 
  29   1   8      411.83      622.04    116.26 o 
 -29   1  -8      411.83      596.42     87.69 o 
 -32  -2   8      720.90      951.12    121.85 o 
 -30  -2   8     1699.72     2015.54    204.61 o 
  30  -2  -8     1699.71     1887.79    206.58 o 
 -28  -2   8        8.64       38.75     57.80 o 
  28  -2  -8        8.64      -63.39     63.39 o 
 -26  -2   8      495.59      352.40     86.70 o 
 -26  -2   8      495.59      596.09     86.05 o 
  26  -2  -8      495.59      559.96     92.94 o 
 -26   2   8      495.59      643.06     89.33 o 
  24  -2  -8     4556.32     4867.58    425.97 o 
 -24  -2   8     4556.31     4526.35    337.62 o 
  24  -2  -8     4556.32     4420.60    409.87 o 
 -24  -2   8     4556.31     4460.01    370.79 o 
 -24  -2   8     4556.31     4660.02    468.01 o 
 -24   2   8     4556.32     4366.41    396.74 o 
  22  -2  -8     3667.60     3556.84    303.79 o 
 -22  -2   8     3667.58     3776.23    272.26 o 
 -22  -2   8     3667.58     3409.71    368.82 o 
  22  -2  -8     3667.60     3705.62    334.34 o 
  22  -2  -8     3667.60     3366.35    328.42 o 
 -22  -2   8     3667.58     3634.02    293.94 o 
 -22   2   8     3667.60     3293.11    311.68 o 
  20  -2  -8     7998.41     7595.81    713.01 o 
 -20  -2   8     7998.39     7659.85    594.45 o 
 -20  -2   8     7998.39     7985.32    785.26 o 
  20  -2  -8     7998.41     8130.81    599.38 o 
 -20  -2   8     7998.39     8046.08    552.08 o 
 -20   2   8     7998.41     7734.07    604.30 o 
  20   2  -8     7998.39     8450.37    670.97 o 
 -20   2   8     7998.41     7958.06    668.02 o 
  20   2  -8     7998.39     7493.01    606.60 o 
  18  -2  -8     4168.78     3860.96    365.21 o 
  18  -2  -8     4168.78     3838.63    360.28 o 
 -18  -2   8     4168.78     4273.13    292.63 o 
  18  -2  -8     4168.78     4186.10    323.83 o 
 -18  -2   8     4168.78     3875.08    403.96 o 
 -18  -2   8     4168.78     3982.48    313.32 o 
  18   2  -8     4168.78     3858.99    341.89 o 
 -18   2   8     4168.78     3732.55    341.89 o 
  18   2  -8     4168.78     3974.92    328.75 o 
 -18   2   8     4168.78     4164.75    322.84 o 
  16  -2  -8      184.30      343.53     87.03 o 
 -16  -2   8      184.31      270.62     57.47 o 
 -16  -2   8      184.31      321.20     70.28 o 
  16   2  -8      184.31      259.46     84.08 o 
 -16   2   8      184.30      255.19     85.39 o 
  -8  -2  -8      134.14      256.17     83.09 o 
 -14  -2   8     2616.52     2765.01    230.55 o 
 -14  -2   8     2616.52     2661.55    207.56 o 
  14  -2  -8     2616.52     2784.38    230.88 o 
 -14   2   8     2616.52     2826.42    236.14 o 
  14   2  -8     2616.52     2730.19    234.17 o 
 -12  -2   8       54.57       73.24     64.37 o 
 -12  -2   8       54.57      178.66     77.18 o 
  12  -2  -8       54.57      141.22     61.42 o 
 -12  -2   8       54.57      102.14     44.99 o 
 -12   2   8       54.57      212.16     71.60 o 
  12   2  -8       54.57      113.63     54.52 o 
  10  -2  -8    29476.11    28611.70   2105.53 o 
  10  -2  -8    29476.11    29573.33   1984.34 o 
 -10  -2   8    29476.06    28760.15   2108.16 o 
 -10  -2   8    29476.06    29483.34   2068.75 o 
 -10  -2   8    29476.06    30685.38   1938.69 o 
 -10   2   8    29476.11    28732.56   2128.52 o 
  10   2  -8    29476.06    29611.76   2129.83 o 
  -8  -2   8     6062.23     6569.15    478.84 o 
   8  -2  -8     6062.22     6656.51    479.83 o 
  -8  -2   8     6062.23     6512.99    485.41 o 
   8  -2  -8     6062.22     6846.67    462.42 o 
   8   2  -8     6062.23     5665.33    484.10 o 
  -8   2   8     6062.22     7036.17    488.70 o 
   8   2  -8     6062.23     6452.23    489.35 o 
  -6  -2   8     7329.61     7312.05    519.90 o 
   6  -2  -8     7329.62     7020.08    514.97 o 
  -6  -2   8     7329.61     6932.06    511.69 o 
   6  -2  -8     7329.62     7105.14    490.99 o 
   6   2  -8     7329.61     6953.08    522.52 o 
  -6   2   8     7329.62     7262.13    522.85 o 
   6   2  -8     7329.61     6766.53    520.22 o 
   4  -2  -8       79.48       79.48     66.01 o 
   4  -2  -8       79.48      143.52     50.25 o 
  -4  -2   8       79.49      206.25     57.15 o 
  -4  -2   8       79.49      128.41     51.89 o 
   4   2  -8       79.49       87.36     58.13 o 
   4   2  -8       79.49      144.18     52.55 o 
  -4   2   8       79.48      186.87     50.91 o 
   2  -2  -8    16419.48    16753.93   1149.16 o 
   2  -2  -8    16419.48    17487.63   1217.14 o 
  -2  -2   8    16419.48    16626.83   1199.41 o 
   2   2  -8    16419.48    17251.49   1233.89 o 
  -2   2   8    16419.48    18013.77   1230.61 o 
   2   2  -8    16419.48    15298.02   1220.10 o 
   0  -2  -8      243.15      247.63     57.80 o 
   0  -2  -8      243.15      274.56     51.56 o 
   0   2  -8      243.15      168.48     32.19 o 
   0   2   8      243.15      182.60     55.83 o 
  -2  -2  -8    28811.32    29669.23   2139.03 o 
   2  -2   8    28811.36    30198.65   2103.56 o 
   2  -2   8    28811.36    30684.39   2143.63 o 
  -2  -2  -8    28811.32    30427.56   2016.53 o 
   2   2   8    28811.32    30778.65   2162.35 o 
  -2   2  -8    28811.36    27250.38   2007.33 o 
  -4  -2  -8     3485.95     3232.68    235.48 o 
   4  -2   8     3485.94     3316.76    261.10 o 
  -4  -2  -8     3485.95     3241.55    252.89 o 
   4  -2   8     3485.94     2977.17    259.13 o 
  -4  -2  -8     3485.95     3274.72    255.51 o 
   4   2   8     3485.95     3389.67    266.68 o 
   6  -2   8      173.78      321.20     77.84 o 
  -6  -2  -8      173.78      351.09     69.30 o 
  -6  -2  -8      173.78      360.28     69.30 o 
  -6  -2  -8      173.78      388.85     61.74 o 
   6  -2   8      173.78      316.60     72.91 o 
  -6   2  -8      173.78      317.59     67.33 o 
   6   2   8      173.78      403.31     84.08 o 
   8   2   8        2.52       -6.57     74.22 o 
  -8   2  -8        2.52       23.32     68.31 o 
 -10  -2  -8      591.46      921.89    103.78 o 
  10  -2   8      591.47      715.97    112.32 o 
  10  -2   8      591.47      608.90     95.24 o 
  10  -2   8      591.47      434.51    110.02 o 
 -10  -2  -8      591.46      499.21     76.85 o 
 -10  -2  -8      591.46      660.46     84.41 o 
 -10  -2  -8      591.46      466.03     81.78 o 
  10  -2   8      591.47      607.59    117.58 o 
 -10  -2  -8      591.46      663.42    101.48 o 
  10   2   8      591.46      748.81    118.23 o 
 -10   2  -8      591.47      498.22     74.55 o 
 -10   2  -8      591.47      685.09    105.42 o 
 -12  -2  -8    18923.45    17251.82   1715.69 o 
 -12  -2  -8    18923.45    18340.88   1279.21 o 
  12  -2   8    18923.44    16769.37   1721.93 o 
  12  -2   8    18923.44    18978.35   1292.02 o 
 -12  -2  -8    18923.45    18872.93   1178.39 o 
 -12  -2  -8    18923.45    17469.57   1546.88 o 
  12  -2   8    18923.44    17227.85   1565.27 o 
 -12  -2  -8    18923.45    16794.98   1561.33 o 
  12  -2   8    18923.44    16607.45   1550.49 o 
  12  -2   8    18923.44    18552.71   1269.36 o 
 -12  -2  -8    18923.45    18713.64   1210.24 o 
 -12   2  -8    18923.44    16360.80   1463.46 o 
 -12   2  -8    18923.44    16858.70   1294.32 o 
  12   2   8    18923.45    17666.62   1299.25 o 
  12   2   8    18923.45    17400.60   1465.43 o 
 -14  -2  -8      210.16      300.18     78.49 o 
  14  -2   8      210.16      245.33    128.09 o 
 -14  -2  -8      210.16      287.04     73.57 o 
  14  -2   8      210.16      292.95     78.82 o 
 -14  -2  -8      210.16      373.75     65.36 o 
 -14  -2  -8      210.16       74.22     92.62 o 
 -14  -2  -8      210.16      196.73     89.33 o 
  14  -2   8      210.16      447.64    127.76 o 
  14  -2   8      210.16      339.26    136.62 o 
 -14  -2  -8      210.16      344.52     65.03 o 
  14   2   8      210.16      229.57    104.77 o 
 -14   2  -8      210.16      418.74     70.61 o 
 -14   2  -8      210.16      346.82    100.17 o 
  14   2   8      210.16      260.44     78.49 o 
 -16  -2  -8     4438.31     4480.04    344.85 o 
  16  -2   8     4438.31     3920.41    356.01 o 
 -16  -2  -8     4438.31     4260.33    382.94 o 
 -16  -2  -8     4438.31     4007.44    377.36 o 
  16  -2   8     4438.31     4234.38    391.15 o 
 -16  -2  -8     4438.31     4191.68    309.38 o 
  16  -2   8     4438.31     4265.91    450.60 o 
 -16  -2  -8     4438.31     3965.73    427.94 o 
  16  -2   8     4438.31     4749.35    373.42 o 
 -16  -2  -8     4438.31     4409.76    334.99 o 
 -16   2  -8     4438.31     4122.39    364.22 o 
  16   2   8     4438.31     3938.47    370.13 o 
  16   2   8     4438.31     3656.02    354.70 o 
 -18  -2  -8      236.51      207.89     96.89 o 
  18  -2   8      236.51      534.68    125.79 o 
 -18  -2  -8      236.51      237.45     94.26 o 
  18  -2   8      236.51      101.48     97.54 o 
  18  -2   8      236.51      284.42     91.63 o 
  18  -2   8      236.51      238.44    112.98 o 
 -18  -2  -8      236.51      340.25     70.61 o 
 -18  -2  -8      236.51      329.41     71.93 o 
 -18  -2  -8      236.51      518.25     92.62 o 
  18   2   8      236.51      429.25    102.47 o 
 -18   2  -8      236.51      372.43     78.82 o 
  20  -2   8        8.77       19.05     92.29 o 
 -20  -2  -8        8.77       82.43     67.98 o 
 -20  -2  -8        8.77       62.40     86.05 o 
  20  -2   8        8.77       -0.66    119.88 o 
  20   2   8        8.77       92.94     78.82 o 
 -20   2  -8        8.77      101.15     64.70 o 
  22  -2   8     1500.71     1862.50    243.03 o 
 -22  -2  -8     1500.71     1762.00    192.13 o 
 -22  -2  -8     1500.71     2139.69    193.77 o 
  22  -2   8     1500.71     1875.96    171.11 o 
 -22  -2  -8     1500.71     1549.18    179.65 o 
  22   2   8     1500.71     1697.63    190.49 o 
 -22   2  -8     1500.71     1733.10    172.75 o 
 -24  -2  -8      156.61      152.72     43.68 o 
  24  -2   8      156.61      181.29     67.66 o 
 -24  -2  -8      156.61      177.35     66.34 o 
 -24  -2  -8      156.61      109.69     54.85 o 
  24  -2   8      156.61      230.88    109.04 o 
 -24   2  -8      156.61      149.10     55.83 o 
  24   2   8      156.61      194.76     90.97 o 
 -26  -2  -8     3424.27     3767.69    321.53 o 
  26  -2   8     3424.26     3894.79    261.43 o 
  26   2   8     3424.27     3598.88    313.32 o 
 -26   2  -8     3424.26     3353.22    364.88 o 
 -26   2  -8     3424.26     3072.08    300.84 o 
  28  -2   8      412.21      399.36     61.09 o 
 -28  -2  -8      412.22      368.16     61.74 o 
  28   2   8      412.22      358.64     65.36 o 
 -28   2  -8      412.21      418.74     86.05 o 
 -33  -3   8       80.25       98.86     45.98 o 
  31  -3  -8     2003.92     1828.34    200.01 o 
 -31  -3   8     2003.92     1971.20    189.17 o 
  29  -3  -8     2383.81     2466.14    245.66 o 
 -29  -3   8     2383.80     2581.42    252.23 o 
  27  -3  -8     7877.21     7827.02    709.40 o 
 -27  -3   8     7877.21     8654.98    732.06 o 
 -19  -3  -8     8547.46     9295.08    819.75 o 
 -25  -3   8     3415.61     3461.27    329.41 o 
  25  -3  -8     3415.60     3558.81    341.89 o 
 -23  -3   8     1087.03     1086.76    128.74 o 
  23  -3  -8     1087.04     1142.92    139.25 o 
  23  -3  -8     1087.04      998.74    160.93 o 
 -23  -3   8     1087.03     1156.71    143.19 o 
  15  -3   8     3056.03     2907.22    232.85 o 
 -15  -3  -8     3056.04     3009.36    306.42 o 
 -23   3   8     1087.04     1117.63    130.06 o 
  21   3  -8      480.98      589.85     91.30 o 
 -21   3   8      480.98      599.70     79.15 o 
 -13  -3  -8      358.86      346.82    148.45 o 
  13  -3   8      358.86      356.67     97.54 o 
 -19   3   8     1347.28     1532.10    152.06 o 
  19   3  -8     1347.28     1395.48    175.38 o 
 -19   3   8     1347.28     1496.30    165.53 o 
  19   3  -8     1347.28     1501.23    157.97 o 
  11  -3   8     2239.21     2250.37    193.77 o 
 -11  -3  -8     2239.20     2390.27    249.27 o 
 -17   3   8      655.88      908.42    116.92 o 
  17   3  -8      655.88      702.50     93.60 o 
  17   3  -8      655.88      788.88    111.01 o 
 -17   3   8      655.88      603.32     91.30 o 
   7  -3   8    15373.50    14833.30   1292.35 o 
  -7  -3  -8    15373.50    14345.92    980.35 o 
  15   3  -8     6524.66     6142.20    495.59 o 
  15   3  -8     6524.66     6019.37    545.84 o 
 -15   3   8     6524.68     6456.83    491.65 o 
 -13  -3   8       42.15      181.62     53.86 o 
 -13  -3   8       42.15      162.24     61.42 o 
  13  -3  -8       42.15      127.76     65.68 o 
 -13   3   8       42.15      213.80     80.46 o 
  11  -3  -8     5714.16     5456.12    423.67 o 
 -11  -3   8     5714.16     5565.48    428.27 o 
  11  -3  -8     5714.16     5757.28    406.92 o 
 -11  -3   8     5714.16     5554.32    395.42 o 
 -11  -3   8     5714.16     5747.10    426.62 o 
  11   3  -8     5714.16     5842.67    435.16 o 
 -11   3   8     5714.16     5847.27    433.19 o 
  -9  -3   8    11119.22    11504.72    818.11 o 
  -9  -3   8    11119.22    10820.28    807.92 o 
   9  -3  -8    11119.22    10695.48    772.45 o 
  -9  -3   8    11119.22    11186.15    754.39 o 
   9   3  -8    11119.22    11038.68    826.64 o 
  -9   3   8    11119.22    12014.10    825.99 o 
   7  -3  -8     2161.72     2221.14    195.74 o 
  -7  -3   8     2161.71     2294.70    201.65 o 
  -7  -3   8     2161.71     3007.71    214.13 o 
   7   3  -8     2161.71     2873.06    208.88 o 
  -7   3   8     2161.72     2252.99    200.34 o 
  -5  -3   8    40830.71    40740.43   3058.95 o 
  -5  -3   8    40830.71    46570.95   3006.40 o 
   5  -3  -8    40830.72    41914.87   2879.63 o 
  -5   3   8    40830.72    43708.40   3086.54 o 
   5   3  -8    40830.71    40626.46   3090.15 o 
  -3  -3   8    10367.29    10950.99    842.74 o 
  -3  -3   8    10367.29    11581.57    854.89 o 
  -3  -3   8    10367.29    10851.48    785.92 o 
   3  -3  -8    10367.25    12190.47    811.21 o 
   3   3  -8    10367.29    12804.29    864.74 o 
  -3   3   8    10367.25    12179.30    860.14 o 
  -1  -3   8     3834.49     3839.61    306.75 o 
  -1  -3   8     3834.49     4965.45    320.54 o 
   1  -3  -8     3834.49     3545.67    295.91 o 
   1  -3  -8     3834.49     4481.68    302.48 o 
   1   3  -8     3834.49     3826.48    313.65 o 
  -1   3   8     3834.49     3816.29    308.06 o 
  -1  -3  -8      683.93      819.75     88.02 o 
  -3  -3  -8     2796.22     3377.52    251.57 o 
   3  -3   8     2796.23     3136.13    261.43 o 
   3   3   8     2796.22     3258.63    263.40 o 
  -5  -3  -8     3648.16     3198.20    248.62 o 
   5  -3   8     3648.16     3355.19    275.55 o 
  -5  -3  -8     3648.16     3200.50    236.14 o 
   5  -3   8     3648.16     3078.98    260.44 o 
  -5  -3  -8     3648.16     3037.60    254.20 o 
   5   3   8     3648.16     3297.71    264.38 o 
   7   3   8    10713.90    10735.55    793.15 o 
  -7   3  -8    10713.90    11326.71    793.80 o 
  15  -3  -8    14176.02    14461.20   1219.11 o 
  -9  -3  -8     4229.78     4022.22    373.75 o 
  -9  -3  -8     4229.78     4483.33    325.47 o 
   9  -3   8     4229.79     4425.52    349.77 o 
   9  -3   8     4229.79     4281.02    336.64 o 
  -9  -3  -8     4229.78     4489.57    307.41 o 
   9  -3   8     4229.79     4079.03    379.66 o 
  -9  -3  -8     4229.78     3706.60    377.69 o 
   9  -3   8     4229.79     4382.17    387.87 o 
  -9  -3  -8     4229.78     4087.25    318.57 o 
  -9   3  -8     4229.79     3949.96    359.30 o 
   9   3   8     4229.78     4360.17    340.90 o 
   9   3   8     4229.78     3679.67    358.64 o 
  -9   3  -8     4229.79     4783.51    341.23 o 
  17  -3  -8     3676.58     3836.00    369.81 o 
  11   3   8     1277.04     1211.89    161.91 o 
 -11   3  -8     1277.05     1447.70    157.97 o 
  11   3   8     1277.04     1390.88    142.86 o 
 -11   3  -8     1277.05     1403.03    142.54 o 
  19  -3  -8     2259.28     2237.89    228.91 o 
 -13   3  -8       15.36       45.32     68.64 o 
 -13   3  -8       15.36       26.60     85.39 o 
  13   3   8       15.36        1.64    104.44 o 
  13   3   8       15.36       50.91     76.52 o 
  21  -3  -8      491.95      304.78    114.95 o 
 -15   3  -8     2279.73     2131.15    220.37 o 
  15   3   8     2279.72     2116.70    213.15 o 
 -15   3  -8     2279.73     2278.94    209.53 o 
  15   3   8     2279.72     2157.09    233.51 o 
  17  -3   8     7467.90     7779.07    697.57 o 
 -17  -3  -8     7467.90     6749.78    555.69 o 
 -17  -3  -8     7467.90     7697.95    682.79 o 
  17  -3   8     7467.90     8038.85    764.90 o 
 -17  -3  -8     7467.90     8103.55    690.68 o 
  17  -3   8     7467.90     7184.29    688.05 o 
  17  -3   8     7467.90     7519.28    606.27 o 
  17   3   8     7467.90     7604.67    657.51 o 
 -17   3  -8     7467.90     7866.43    650.28 o 
 -19   3  -8     2921.94     3103.28    280.47 o 
  19   3   8     2921.94     3001.80    291.97 o 
  21  -3   8     4878.55     4836.71    503.48 o 
  21  -3   8     4878.55     5153.31    471.29 o 
 -21  -3  -8     4878.56     4911.59    459.14 o 
  21  -3   8     4878.55     4901.41    358.97 o 
 -21  -3  -8     4878.56     5187.80    462.09 o 
 -21   3  -8     4878.55     5154.30    434.83 o 
  21   3   8     4878.56     5107.99    445.34 o 
  23  -3   8       23.46      111.66     81.78 o 
 -23  -3  -8       23.46       76.85     52.88 o 
  23  -3   8       23.46       51.56     79.81 o 
 -23  -3  -8       23.46       57.47     74.55 o 
  23   3   8       23.46        7.88     88.67 o 
 -23   3  -8       23.46       44.99     59.12 o 
 -25  -3  -8       39.77       -2.63     45.98 o 
  25  -3   8       39.77       13.14     69.63 o 
 -25  -3  -8       39.77      111.01     53.20 o 
  25   3   8       39.77      -48.28     75.54 o 
 -25   3  -8       39.77       20.03     49.59 o 
 -27  -3  -8     1040.04     1383.65    135.31 o 
  27  -3   8     1040.04     1329.46    116.26 o 
 -27   3  -8     1040.04     1083.80    114.62 o 
  27   3   8     1040.04     1215.83    131.37 o 
 -32  -4   8       51.06       44.34     42.37 o 
 -30  -4   8      296.79      349.77     75.21 o 
  30  -4  -8      296.79      340.58     85.39 o 
  28  -4  -8      703.15      669.00    120.53 o 
 -28  -4   8      703.15      764.57    109.37 o 
 -26  -4   8     2628.25     3142.37    294.60 o 
  26  -4  -8     2628.23     2799.49    291.97 o 
 -18  -4  -8     2571.42     3215.93    309.05 o 
  18  -4   8     2571.43     2816.24    259.78 o 
 -24  -4   8       86.90       33.50     69.95 o 
  24  -4  -8       86.89       14.12    106.41 o 
 -16  -4  -8      360.69      338.61    111.01 o 
 -24   4   8       86.89      110.02     75.87 o 
 -22   4   8     3910.43     3698.72    339.92 o 
  14  -4   8     2796.16     2817.88    246.32 o 
  20   4  -8      587.67      594.12    130.06 o 
  20   4  -8      587.67      702.50     96.89 o 
 -20   4   8      587.66      637.14     97.21 o 
  12  -4   8     1199.98     1262.79    155.02 o 
 -10   4  -8    15461.55    15155.81   1269.36 o 
 -18   4   8     7695.36     7068.03    656.85 o 
  18   4  -8     7695.35     7818.48    602.99 o 
  18   4  -8     7695.35     8888.81    662.10 o 
  -8   4  -8      152.51      291.31     93.27 o 
 -16   4   8      189.89      108.05     77.84 o 
  16   4  -8      189.88      225.96     86.38 o 
  16   4  -8      189.88      242.38     53.53 o 
  -8  -4  -8      152.51      263.40     94.91 o 
   8  -4   8      152.51      306.09    100.17 o 
   8  -4   8      152.51      461.77    120.86 o 
  -6   4  -8     1990.68     1791.89    193.11 o 
  -6   4  -8     1990.68     1733.10    189.17 o 
  14   4  -8     2711.01     2491.76    248.29 o 
  14   4  -8     2711.01     3048.77    245.00 o 
 -14   4   8     2711.00     3116.42    235.15 o 
   6  -4   8     1990.68     2581.75    221.69 o 
  -6  -4  -8     1990.67     2100.28    216.76 o 
 -12  -4   8      586.25      564.23     85.39 o 
  12  -4  -8      586.25      580.98     75.87 o 
 -12  -4   8      586.25      573.43     80.79 o 
 -12  -4   8      586.25      591.82     76.85 o 
 -12  -4   8      586.25      655.86     95.57 o 
  12  -4  -8      586.25      791.18     92.62 o 
 -12  -4   8      586.25      537.63     60.43 o 
  12  -4  -8      586.25      628.93     97.21 o 
   4  -4   8      760.48      675.90    113.63 o 
   4  -4   8      760.48      950.46    125.79 o 
  12   4  -8      586.25      545.84     84.41 o 
 -12   4   8      586.25      953.09    105.75 o 
  12   4  -8      586.25      907.11    108.05 o 
 -10  -4   8     8573.87     8353.15    764.24 o 
  10  -4  -8     8573.84     8674.35    812.19 o 
 -10  -4   8     8573.87     9242.20    667.03 o 
 -10  -4   8     8573.87     9821.21    802.67 o 
  10  -4  -8     8573.84     9024.78    773.11 o 
 -10  -4   8     8573.87     8629.36    800.04 o 
 -10   4   8     8573.84     9769.32    674.91 o 
  -8  -4   8    12879.86    13370.50   1140.29 o 
   8  -4  -8    12879.85    14016.51   1181.34 o 
   8  -4  -8    12879.85    14414.56   1207.29 o 
  -8  -4   8    12879.86    12580.96   1204.00 o 
   8  -4  -8    12879.85    15457.64   1149.16 o 
   8  -4  -8    12879.85    13843.76   1183.31 o 
  -8  -4   8    12879.86    12622.35    917.62 o 
   8   4  -8    12879.86    13674.62   1005.64 o 
  -8   4   8    12879.85    12931.39    998.41 o 
   6  -4  -8     2354.97     2567.95    250.59 o 
   6  -4  -8     2354.97     2385.68    267.34 o 
  -6  -4   8     2354.97     2386.99    206.58 o 
  -6  -4   8     2354.97     2342.32    245.33 o 
   6   4  -8     2354.97     3696.75    226.61 o 
  -4  -4   8    11808.70    11221.29    780.99 o 
   4  -4  -8    11808.70    11838.07   1033.22 o 
  -4  -4   8    11808.70    12135.62    976.41 o 
   4  -4  -8    11808.70    11332.62   1008.92 o 
   2  -4  -8     4655.31     5451.85    462.75 o 
  -2  -4   8     4655.31     4927.68    433.19 o 
  -2  -4   8     4655.31     4951.00    440.42 o 
   2  -4  -8     4655.31     4693.85    428.92 o 
   0  -4  -8      521.25      868.35    115.28 o 
   0  -4   8      521.25      790.85    127.76 o 
   0  -4  -8      521.25      721.22    107.39 o 
   0  -4   8      521.25     1101.21    137.61 o 
  -2  -4  -8    31840.67    30334.95   2692.43 o 
  -2  -4  -8    31840.67    30689.64   2554.16 o 
   2  -4   8    31840.73    30552.36   2564.34 o 
   2  -4   8    31840.73    31129.73   2558.43 o 
  -2  -4  -8    31840.67    31462.76   2653.01 o 
   4   4   8      341.80      516.61     87.69 o 
  14  -4  -8     2750.00     2292.73    227.27 o 
  16  -4  -8      201.96       89.33    133.67 o 
 -16  -4   8      201.95      350.76    117.25 o 
 -10  -4  -8     9965.90     8827.40    814.16 o 
 -10  -4  -8     9965.90     9242.86    644.04 o 
  10  -4   8     9965.90     9868.18    699.87 o 
  10  -4   8     9965.90     9890.18    706.11 o 
  10  -4   8     9965.90    10059.65    830.91 o 
 -10  -4  -8     9965.90     8876.66    660.46 o 
 -10  -4  -8     9965.90     8609.98    832.89 o 
 -10  -4  -8     9965.90     8990.30    824.67 o 
 -10  -4  -8     9965.90     9214.28    679.84 o 
  10  -4   8     9965.90     9929.26    840.44 o 
  18  -4  -8    14812.52    15896.74   1354.75 o 
 -18  -4   8    14812.52    16202.83   1395.80 o 
 -12   4  -8      780.29      879.85    113.96 o 
  12   4   8      780.29      867.70    132.36 o 
  12   4   8      780.29      741.58    108.71 o 
 -12   4  -8      780.29      787.56    138.92 o 
  20  -4  -8     1144.91     1262.14    186.22 o 
  22  -4  -8     3912.94     3815.97    356.34 o 
 -14   4  -8        3.52       57.80     71.27 o 
  14   4   8        3.52       39.08     79.81 o 
  16   4   8      298.63      355.03     93.93 o 
 -16   4  -8      298.63      433.85     75.21 o 
  18   4   8      694.47      672.61    106.08 o 
 -18   4  -8      694.46      700.86    107.07 o 
 -20  -4  -8        0.24      -38.75     47.62 o 
 -20  -4  -8        0.24       23.65     79.81 o 
 -20  -4  -8        0.24       75.21     60.10 o 
  20  -4   8        0.24       61.09     89.99 o 
  20  -4   8        0.24      -29.89     80.79 o 
 -20   4  -8        0.24      -30.87     62.40 o 
  20   4   8        0.24      100.17     89.66 o 
 -22  -4  -8     1053.68     1354.09    141.88 o 
 -22  -4  -8     1053.68     1234.55    128.74 o 
  22  -4   8     1053.69     1290.05    126.12 o 
 -22  -4  -8     1053.68     1017.46    121.19 o 
  22  -4   8     1053.69     1180.03    148.78 o 
 -22   4  -8     1053.69     1198.42    130.06 o 
  22   4   8     1053.68     1228.64    136.62 o 
  24  -4   8      701.46      802.01    105.42 o 
 -24  -4  -8      701.45      906.12     92.62 o 
 -24  -4  -8      701.45      624.01    101.15 o 
  24  -4   8      701.46      706.77     95.24 o 
 -24   4  -8      701.46      810.55     93.93 o 
  24   4   8      701.45      789.53    116.92 o 
 -26  -4  -8      388.15      379.66     56.82 o 
 -26  -4  -8      388.15      479.83     76.85 o 
  26  -4   8      388.15      393.45     65.36 o 
  26   4   8      388.15      440.42     78.49 o 
 -26   4  -8      388.15      452.24     65.36 o 
 -31  -5   8      527.42      577.70     72.58 o 
 -29  -5   8      804.96      742.24    103.13 o 
  29  -5  -8      804.96      671.96     99.84 o 
 -27  -5   8        4.39       44.01     61.09 o 
  27  -5  -8        4.39       32.51     70.94 o 
 -25  -5   8     1620.30     1738.02    182.60 o 
  25  -5  -8     1620.30     1606.98    213.80 o 
  17  -5   8     2768.30     3258.30    267.34 o 
 -17  -5  -8     2768.30     3126.27    303.79 o 
 -23  -5   8        3.71       63.39     73.57 o 
  23  -5  -8        3.71       42.04    113.31 o 
  15  -5   8     7516.27     7567.23    534.35 o 
  13  -5   8     5524.02     6532.04    485.41 o 
 -11   5  -8     1934.37     2116.37    203.29 o 
  11  -5   8     1934.37     2005.36    216.10 o 
  -9   5  -8      351.97      389.18     92.94 o 
  -9  -5  -8      351.97      460.78    144.51 o 
   9  -5   8      351.97      427.94    123.16 o 
  17   5  -8       95.86      152.72     67.98 o 
  -7   5  -8      880.65      966.23    126.12 o 
  15   5  -8      587.33      613.50    116.92 o 
  15   5  -8      587.33      694.62     94.59 o 
  -7  -5  -8      880.65     1212.22    147.79 o 
   7  -5   8      880.65     1338.00    158.30 o 
 -13  -5   8    13345.35    14787.98   1193.17 o 
 -13  -5   8    13345.35    12523.82   1269.36 o 
 -13  -5   8    13345.35    15255.33   1244.40 o 
  13  -5  -8    13345.35    15652.72   1264.44 o 
  -5  -5  -8    11888.81    12207.55   1107.12 o 
   5  -5   8    11888.81    13691.04   1129.78 o 
   5  -5   8    11888.81    12222.00   1138.65 o 
 -13   5   8    13345.35    13611.56   1048.33 o 
  13   5  -8    13345.35    13765.92   1191.85 o 
 -11  -5   8     2674.60     3378.83    218.40 o 
 -11  -5   8     2674.60     2814.60    282.45 o 
 -11  -5   8     2674.60     2673.38    303.46 o 
 -11  -5   8     2674.60     3163.39    279.49 o 
 -11  -5   8     2674.60     3374.24    284.74 o 
  11  -5  -8     2674.60     2905.24    316.60 o 
 -11   5   8     2674.60     2839.23    245.66 o 
  -9  -5   8     4150.48     5071.53    336.96 o 
  -9  -5   8     4150.48     5468.27    440.75 o 
  -9  -5   8     4150.48     4562.80    429.58 o 
  -9  -5   8     4150.48     4462.96    446.33 o 
   1  -5   8    14782.57    15854.37   1328.15 o 
  -7  -5   8      133.69      267.34     76.19 o 
   7  -5  -8      133.69      282.77     61.42 o 
   7  -5  -8      133.69      439.43     89.00 o 
   7  -5  -8      133.69      339.59     80.79 o 
  -7  -5   8      133.69      257.48     64.37 o 
  -1  -5   8     4148.94     4088.23    366.52 o 
   3  -5  -8      198.27      285.73     68.31 o 
   3  -5  -8      198.27      290.00     65.68 o 
   3  -5  -8      198.27      278.18     88.02 o 
   5  -5  -8      256.72      245.66     73.24 o 
   3  -5   8     3625.04     3342.38    321.53 o 
  -3  -5  -8     3625.03     3382.45    333.68 o 
   3   5   8     3625.03     3465.21    270.62 o 
   5   5   8     2358.22     2344.30    212.49 o 
 -15  -5   8      916.70     1132.41    158.30 o 
 -17  -5   8      298.33      134.00    112.98 o 
  17  -5  -8      298.33       98.53    143.52 o 
 -19  -5   8     2204.60     2498.66    260.11 o 
  19  -5  -8     2204.60     2726.58    277.85 o 
 -13   5  -8      260.94      421.04     78.82 o 
  13   5   8      260.95      495.26     92.94 o 
  21  -5  -8     7556.08     7497.28    659.48 o 
  15   5   8     7513.62     7074.60    624.01 o 
 -15   5  -8     7513.62     7317.63    620.07 o 
 -17   5  -8     1611.16     1580.38    154.36 o 
  17   5   8     1611.16     1623.40    163.23 o 
 -19  -5  -8       24.49       57.15     62.73 o 
  19  -5   8       24.49       83.09     73.90 o 
 -19  -5  -8       24.49       35.14     53.86 o 
 -19  -5  -8       24.49       41.05     47.29 o 
  19  -5   8       24.49      -75.87     77.84 o 
  19  -5   8       24.49       54.19     76.52 o 
 -19   5  -8       24.49       19.71     49.26 o 
  19   5   8       24.49       10.84     74.88 o 
 -21  -5  -8        9.79       79.48     44.34 o 
  21  -5   8        9.79       91.30     72.58 o 
  21  -5   8        9.79      -35.47     66.67 o 
 -21  -5  -8        9.79       36.46     64.70 o 
 -21  -5  -8        9.79      222.02     53.86 o 
  21   5   8        9.79       86.05     71.93 o 
 -21   5  -8        9.79       28.57     52.88 o 
  23  -5   8     6305.06     5711.96    541.90 o 
 -23  -5  -8     6305.06     6015.75    524.17 o 
 -23  -5  -8     6305.06     5645.95    536.97 o 
  23  -5   8     6305.06     6279.15    410.20 o 
 -23   5  -8     6305.06     6255.50    505.77 o 
  23   5   8     6305.06     6101.15    510.70 o 
 -28  -6   8      940.03      723.52     91.96 o 
  26  -6  -8     6344.14     6349.76    563.58 o 
 -26  -6   8     6344.12     6733.03    577.70 o 
 -24  -6   8     2728.80     2958.12    271.28 o 
  24  -6  -8     2728.81     2786.35    273.91 o 
 -14  -6  -8     2652.20     2668.12    278.83 o 
  14  -6   8     2652.20     2847.11    238.76 o 
 -12   6  -8    13446.95    13139.94   1171.16 o 
 -12  -6  -8    13446.96    14823.45   1218.46 o 
  12  -6   8    13446.95    14423.10    941.59 o 
  12  -6   8    13446.95    13659.51   1253.93 o 
 -10   6  -8     5816.37     5382.88    487.38 o 
  10  -6   8     5816.37     5657.12    523.51 o 
  -8   6  -8      537.78      684.11     98.86 o 
  -8  -6  -8      537.78      989.22    157.32 o 
   8  -6   8      537.78      735.01    130.38 o 
  16   6  -8       11.32      175.71     61.42 o 
   6  -6   8      301.21      327.77    115.61 o 
   6  -6   8      301.21      541.90    120.53 o 
   6  -6   8      301.21      482.13    122.50 o 
  -6  -6  -8      301.21      443.04    106.74 o 
 -12  -6   8     1294.21     1300.23    184.57 o 
 -12  -6   8     1294.21     1486.12    151.08 o 
  -4  -6  -8     1147.05      579.67     83.42 o 
 -10  -6   8      171.53      342.55     55.83 o 
 -10  -6   8      171.53      112.65     86.38 o 
  -8  -6   8       95.35      120.53     66.34 o 
   0  -6   8      146.78      214.79    116.59 o 
   6  -6  -8        1.59      215.78     78.82 o 
   6  -6  -8        1.59       79.48     78.17 o 
  -2  -6   8        9.40      322.51    114.95 o 
   4  -6  -8    11259.01    13191.51   1065.74 o 
   4  -6  -8    11259.01    12063.37   1057.86 o 
 -14  -6   8      370.58      315.62    145.82 o 
 -16  -6   8      389.60      470.63    116.59 o 
 -18  -6   8     5062.08     4787.12    458.81 o 
  18  -6  -8     5062.07     5396.35    479.50 o 
 -20  -6   8    13436.10    13693.01   1209.92 o 
  20  -6  -8    13436.11    14122.59   1179.04 o 
  22  -6  -8     3237.95     2483.22    272.92 o 
 -16  -6  -8     3430.93     3227.43    298.21 o 
  16  -6   8     3430.93     3303.62    308.39 o 
 -16  -6  -8     3430.93     3050.74    301.49 o 
  16  -6   8     3430.93     3381.13    314.30 o 
 -16  -6  -8     3430.93     3337.12    299.19 o 
 -16   6  -8     3430.93     3433.68    290.00 o 
  18  -6   8     5504.44     5622.96    490.01 o 
 -18  -6  -8     5504.43     5464.66    482.78 o 
  18  -6   8     5504.44     5229.51    483.77 o 
  18  -6   8     5504.44     5594.71    373.75 o 
 -18  -6  -8     5504.43     5500.79    474.90 o 
 -18  -6  -8     5504.43     5438.71    477.86 o 
 -18   6  -8     5504.44     5520.16    456.84 o 
  18   6   8     5504.43     4545.07    457.17 o 
  20  -6   8        3.71       72.58     60.10 o 
 -20  -6  -8        3.71        7.55     41.05 o 
 -20  -6  -8        3.71       62.40     34.81 o 
 -20  -6  -8        3.71       26.27     32.19 o 
  20  -6   8        3.71       27.59     53.53 o 
 -20   6  -8        3.71       39.08     41.38 o 
  20   6   8        3.71       19.05     48.28 o 
 -23  -7   8      143.74      148.12     54.85 o 
  23  -7  -8      143.74      148.78     59.77 o 
 -13  -7  -8      425.76      191.47     86.05 o 
  13  -7   8      425.77      353.06     74.22 o 
  11  -7   8      270.66      296.24     75.87 o 
 -11  -7  -8      270.66      150.09    100.50 o 
  -9  -7  -8      224.25      111.66    106.74 o 
   7  -7   8      202.44      412.17    112.98 o 
  -5  -7  -8      712.94      992.17    133.01 o 
 -11  -7   8       89.38       93.93     75.21 o 
  -3  -7  -8       90.52      149.76     75.21 o 
  -9  -7   8        8.28       47.62     54.52 o 
   5  -7  -8      954.01     1015.49    154.69 o 
   3  -7  -8      123.74      181.95     85.06 o 
   1  -7  -8      416.19      625.32     88.35 o 
 -13  -7   8      764.39      775.74    133.67 o 
 -15  -7   8      225.14      122.50    123.16 o 
  17  -7  -8      313.71      148.12    157.97 o 
 -17  -7   8      313.71      278.18     91.30 o 
 -19  -7   8      199.54      124.47    107.07 o 
  19  -7  -8      199.54       14.12    103.78 o 
  21  -7  -8      441.11      249.27    124.47 o 
 -15  -7  -8      255.31      199.35     42.04 o 
  15  -7   8      255.31      157.32     57.15 o 
 -15  -7  -8      255.31      178.66     52.22 o 
 -15  -7  -8      255.31      221.36     52.88 o 
  15  -7   8      255.31      268.65     68.31 o 
 -15  -7  -8      255.31      271.94     46.96 o 
  15  -7   8      255.31      215.78     59.44 o 
  -6  -8  -8      120.14       13.47     78.17 o 
   2  -8   8      383.72      553.72     84.41 o 
   4  -8   8       18.19       11.17     43.35 o 
  12  -8  -8       15.50       -0.66     82.11 o 
  14  -8  -8       94.41       64.04     78.49 o 
  16  -8  -8        8.21      -55.18     74.22 o 
  29  -1   9     1361.09     1182.33    101.81 o 
 -29  -1  -9     1361.09     1214.19    116.59 o 
 -27  -1  -9     1947.91     1835.24    181.62 o 
 -25  -1  -9      201.33      173.74     84.73 o 
 -21   1  -9       76.86      156.33     64.70 o 
  19   1   9       76.14      188.19     93.93 o 
 -19   1  -9       76.14      382.29    145.49 o 
 -19   1  -9       76.14      190.81     71.60 o 
 -19  -1  -9       76.14      115.28    105.75 o 
 -19  -1  -9       76.14      284.74    121.85 o 
 -17   1  -9      674.64      600.36     87.03 o 
 -17   1  -9      674.64      622.69    135.31 o 
  17   1   9      674.64      669.00    111.34 o 
  17  -1   9      674.64      600.36    167.83 o 
 -17  -1  -9      674.64      591.82    118.56 o 
 -17  -1  -9      674.64      635.83     87.36 o 
 -17  -1  -9      674.64      867.70    101.81 o 
  17  -1   9      674.64      423.67    149.43 o 
 -17  -1  -9      674.64      792.82    143.19 o 
 -15   1  -9     8502.24     8146.25    688.71 o 
  15   1   9     8502.24     8431.98    694.95 o 
  15  -1   9     8502.24     8211.60    739.28 o 
  15  -1   9     8502.24     8964.02    831.57 o 
 -15  -1  -9     8502.24     7898.61    619.41 o 
 -15  -1  -9     8502.24     8696.36    812.19 o 
  15  -1   9     8502.24     7788.92    694.29 o 
 -15  -1  -9     8502.24     8192.88    733.04 o 
  15  -1   9     8502.24     7201.70    629.26 o 
 -15  -1  -9     8502.24     7815.85    585.25 o 
  13   1   9     6698.04     6486.72    547.48 o 
  13   1   9     6698.04     5803.59    503.15 o 
 -13   1  -9     6698.05     6183.91    542.23 o 
  13  -1   9     6698.05     6543.53    583.61 o 
  13  -1   9     6698.05     5874.53    545.84 o 
 -13  -1  -9     6698.04     6162.56    570.80 o 
  13  -1   9     6698.05     6350.75    651.92 o 
 -13  -1  -9     6698.04     6660.12    578.03 o 
  13  -1   9     6698.05     6236.46    498.55 o 
 -13  -1  -9     6698.04     7141.59    495.92 o 
 -13  -1  -9     6698.04     7105.80    470.96 o 
 -13  -1  -9     6698.04     6423.99    640.10 o 
 -11   1  -9     6454.98     5808.85    470.96 o 
 -11   1  -9     6454.98     5871.58    516.94 o 
  11   1   9     6454.97     6029.22    479.83 o 
  11   1   9     6454.97     6380.31    518.91 o 
  11  -1   9     6454.98     6051.55    553.07 o 
 -11  -1  -9     6454.97     6770.15    448.30 o 
 -11  -1  -9     6454.97     6498.54    469.65 o 
 -11  -1  -9     6454.97     5613.11    550.11 o 
 -11  -1  -9     6454.98     6313.96    609.56 o 
  11  -1   9     6454.98     5821.66    477.53 o 
   9   1   9    10699.44    10231.41    790.52 o 
  -9   1  -9    10699.44     9637.29    783.95 o 
  -9   1  -9    10699.44    10448.50    779.02 o 
  -9  -1  -9    10699.44    11289.60    736.66 o 
   9  -1   9    10699.44    11342.47    785.26 o 
  -9  -1  -9    10699.44    10438.32    778.04 o 
  -7   1  -9     4340.02     4527.01    374.40 o 
   7   1   9     4340.01     5024.57    388.20 o 
  -7  -1  -9     4340.01     4897.80    371.12 o 
   7  -1   9     4340.02     5132.29    375.39 o 
  -7  -1  -9     4340.01     4902.40    354.37 o 
  -5   1  -9     5761.44     5888.33    440.42 o 
   5   1   9     5761.45     5850.56    444.03 o 
  -5   1  -9     5761.44     5614.09    434.18 o 
   5  -1   9     5761.44     5296.83    439.43 o 
  -5  -1  -9     5761.45     6211.50    413.82 o 
   5  -1   9     5761.44     5929.71    437.13 o 
   5  -1   9     5761.44     5906.72    432.21 o 
  -5  -1  -9     5761.45     5750.72    434.18 o 
   3   1   9     8911.27     8586.33    669.33 o 
  -3   1  -9     8911.26     9171.26    676.55 o 
  -3   1  -9     8911.26     9520.38    672.29 o 
  -3   1  -9     8911.26     9239.24    626.63 o 
   3   1   9     8911.27     9558.47    678.20 o 
   3  -1   9     8911.26     9216.25    671.96 o 
  -3  -1  -9     8911.27     9335.80    667.36 o 
  -3  -1  -9     8911.27     9428.74    631.89 o 
   3  -1   9     8911.26     9161.41    658.49 o 
   3  -1   9     8911.26     8175.48    675.24 o 
  -1   1  -9    28642.52    27105.55   2029.66 o 
  -1   1  -9    28642.52    27641.21   2010.29 o 
  -1   1  -9    28642.52    27702.29   1886.14 o 
   1   1   9    28642.52    28083.92   2011.60 o 
   1   1   9    28642.52    29773.67   2030.65 o 
   1  -1   9    28642.52    28071.77   1970.55 o 
   1  -1   9    28642.52    28126.95   2010.62 o 
   1  -1   9    28642.52    26294.99   2029.66 o 
  -1  -1  -9    28642.52    29197.61   1891.07 o 
  -1  -1  -9    28642.52    27799.51   2008.65 o 
  -1   1   9    27182.87    23381.54   1751.16 o 
  -1   1   9    27182.87    24635.79   1794.18 o 
   1   1  -9    27182.88    24836.13   1794.51 o 
   1   1  -9    27182.88    25904.17   1812.25 o 
   1   1  -9    27182.88    24410.49   1681.53 o 
  -1   1   9    27182.87    26166.25   1811.92 o 
   1  -1  -9    27182.87    25066.69   1792.54 o 
   1  -1  -9    27182.87    25895.96   1687.12 o 
  -1  -1   9    27182.88    25759.01   1794.84 o 
  -1  -1   9    27182.88    23331.62   1810.61 o 
  -1  -1   9    27182.88    25160.94   1757.73 o 
   3   1  -9     3116.59     3022.82    233.84 o 
  -3   1   9     3116.58     3212.65    236.47 o 
  -3  -1   9     3116.59     2867.80    232.52 o 
  -3  -1   9     3116.59     3165.03    228.26 o 
   5   1  -9     2294.20     2327.87    185.56 o 
  -5   1   9     2294.19     2460.89    189.50 o 
  -5   1   9     2294.19     2315.39    185.89 o 
   5   1  -9     2294.20     2439.54    187.20 o 
  -5  -1   9     2294.20     2224.75    185.89 o 
   5  -1  -9     2294.19     2470.08    179.32 o 
  -5  -1   9     2294.20     2447.75    182.60 o 
  -5  -1   9     2294.20     2573.86    189.17 o 
   7   1  -9    24090.07    21960.45   1522.25 o 
   7   1  -9    24090.07    22543.07   1625.70 o 
  -7   1   9    24090.06    23442.62   1640.81 o 
   7   1  -9    24090.07    23228.16   1641.47 o 
  -7   1   9    24090.06    21329.54   1623.40 o 
   7  -1  -9    24090.06    23420.62   1623.73 o 
  -7  -1   9    24090.07    22533.54   1625.05 o 
  -7  -1   9    24090.07    21011.63   1640.15 o 
   7  -1  -9    24090.06    22941.45   1527.50 o 
  -7  -1   9    24090.07    23378.91   1592.53 o 
  -9   1   9    26977.53    25146.82   1880.56 o 
   9   1  -9    26977.53    26073.31   1881.55 o 
   9   1  -9    26977.53    26046.38   1899.61 o 
   9  -1  -9    26977.53    25693.32   1879.25 o 
  -9  -1   9    26977.53    27092.74   1843.78 o 
  -9  -1   9    26977.53    28034.00   1883.19 o 
   9  -1  -9    26977.53    27561.40   1769.55 o 
  -9  -1   9    26977.53    23740.51   1898.29 o 
  11   1  -9    10502.89    10178.87    763.59 o 
 -11   1   9    10502.90    10438.65    763.92 o 
  11   1  -9    10502.89    10428.47    757.35 o 
 -11  -1   9    10502.89    11055.10    742.57 o 
  11  -1  -9    10502.90    10533.24    755.38 o 
 -11  -1   9    10502.89     9345.00    763.59 o 
 -11  -1   9    10502.89    10609.76    757.02 o 
  11  -1  -9    10502.90    10635.38    712.68 o 
  15   1  -9     3394.53     3514.80    291.31 o 
  15   1  -9     3394.53     3334.17    287.37 o 
  15  -1  -9     3394.53     3946.35    290.00 o 
 -15  -1   9     3394.53     3772.29    286.39 o 
  17   1  -9    14687.65    13055.54    993.48 o 
 -17   1   9    14687.65    13495.63   1002.35 o 
  17  -1  -9    14687.65    14073.65    994.47 o 
 -17  -1   9    14687.65    13683.16    989.87 o 
 -17  -1   9    14687.65    14608.66    910.06 o 
 -19   1   9     4765.97     4678.74    395.42 o 
  19   1  -9     4765.97     4368.05    369.15 o 
  19  -1  -9     4765.97     4821.60    423.01 o 
  19  -1  -9     4765.97     4631.45    475.89 o 
 -19  -1   9     4765.97     4793.36    361.60 o 
 -21   1   9     8815.38     8123.91    689.36 o 
  21   1  -9     8815.39     8162.01    691.33 o 
 -21   1   9     8815.38     7873.00    624.99 o 
 -21  -1   9     8815.39     7156.05    557.34 o 
  21  -1  -9     8815.38     8194.20    738.30 o 
 -21  -1   9     8815.39     7486.77    811.54 o 
 -23   1   9     8816.47     8954.50    771.47 o 
 -23  -1   9     8816.46     8345.93    908.09 o 
  23  -1  -9     8816.47     9054.01    826.32 o 
 -25  -1   9      938.95      765.56     85.06 o 
 -25  -1   9      938.95      709.73    116.92 o 
  25  -1  -9      938.95      772.13    121.19 o 
 -27   1   9       90.71      180.31     71.60 o 
  29  -1  -9      103.23       51.89     73.57 o 
  31  -1  -9     1161.21     1131.42    140.57 o 
  28  -2   9     2127.46     2242.81    164.54 o 
 -28  -2  -9     2127.46     2166.29    203.95 o 
 -26  -2  -9     6472.13     6479.49    588.21 o 
  24  -2   9     3079.78     2912.80    236.14 o 
 -22  -2  -9      993.64      998.41    136.62 o 
 -20   2  -9      670.98      694.62     89.66 o 
  18   2   9     2916.83     3058.62    276.21 o 
 -18   2  -9     2916.82     3121.68    270.95 o 
  18  -2   9     2916.82     2562.70    273.25 o 
 -18  -2  -9     2916.83     3060.92    247.63 o 
 -18  -2  -9     2916.83     3622.20    300.18 o 
  18  -2   9     2916.82     2743.33    298.54 o 
 -16   2  -9     1926.87     1870.38    186.55 o 
  16   2   9     1926.86     1888.11    212.16 o 
 -16  -2  -9     1926.86     1950.51    190.81 o 
 -16  -2  -9     1926.86     1878.26    189.50 o 
  16  -2   9     1926.87     1987.95    227.27 o 
  16  -2   9     1926.87     2089.77    213.15 o 
 -16  -2  -9     1926.86     1996.49    192.46 o 
  16  -2   9     1926.87     2017.18    215.78 o 
 -14   2  -9     2886.51     3005.74    272.59 o 
  14   2   9     2886.51     2586.34    274.56 o 
  14   2   9     2886.51     2873.06    278.18 o 
  14  -2   9     2886.51     3248.45    350.10 o 
  14  -2   9     2886.51     3248.78    293.61 o 
 -14  -2  -9     2886.51     3308.55    288.36 o 
 -14  -2  -9     2886.51     3230.71    256.50 o 
 -14  -2  -9     2886.51     3227.10    255.84 o 
  14  -2   9     2886.51     3218.89    288.36 o 
 -14  -2  -9     2886.51     3014.94    283.76 o 
 -12   2  -9     3409.40     3440.91    301.49 o 
  12   2   9     3409.40     3458.64    305.76 o 
  12   2   9     3409.40     3252.06    298.21 o 
 -12   2  -9     3409.40     3166.34    287.70 o 
 -12  -2  -9     3409.40     3539.10    315.94 o
[truncated: 470,252 more chars]
